# Supplementary material for: Acute stress induces changes in epigenome-wide DNA methylation
Source: Neuropsychopharmacology. 2025 Dec 12;51(4):732–40. doi: 10.1038/s41386-025-02289-8 (PMC12932828; doi:10.1038/s41386-025-02289-8)
Supplement: Supplementary file 2 — Supplementary Tables [file 41386_2025_2289_MOESM2_ESM.xlsx]

## Sheet: S1
Supplementary Table S1. Differentially Methylated Positions (p<0.05) predicting cortisol reactivity as measured by AUCi.
probeid	Effect	SE	P	N	mean_M	UCSC_RefGene_Name	CHR	POS	Genome_Build	Regulatory_Feature_Name	FDR
cg07330094	-3.18423	0.302182	5.80474e-26	120	-5.31342	HMBOX1;HMBOX1;INTS9;INTS9;INTS9;INTS9;INTS9;INTS9	8	28747472	37	8:28747290-28748133	4.11739e-20
cg18637383	-2.83051	0.299982	3.88813e-21	120	-4.59054	HEATR5B	2	37308026	37	2:37307953-37308255	1.37895e-15
cg22128147	-6.77455	0.729753	1.64241e-20	120	-3.06996	FUT8;FUT8;FUT8;FUT8-AS1;FUT8;FUT8;FUT8;FUT8;FUT8	14	65878037	37		3.88328e-15
cg11383279	-3.29083	0.384703	1.18677e-17	120	-3.94664	ZNF841	19	52599232	37	19:52598284-52599433	2.10448e-12
ch.2.1382002F	1.78434	0.219276	4.03803e-16	120	-5.50345	BCL11A;BCL11A;BCL11A	2	60745480	36		5.72847e-11
cg18824571	3.25585	0.405039	9.10461e-16	120	-5.85928	RTTN	18	67873340	37	18:67872467-67873928	1.07634e-10
cg11837766	-3.63629	0.467861	7.71571e-15	120	-6.1954	ROR1;ROR1	1	64239631	37	1:64239140-64239826	7.81839e-10
cg02501365	-3.29648	0.436459	4.26035e-14	119	-6.51443		5	131832805	37	5:131831217-131833093	3.3577e-09
cg18265938	-3.56426	0.471104	3.85572e-14	120	-6.26653	AKAP1	17	55162298	37	17:55162158-55163196	3.3577e-09
cg22433285	1.94856	0.26022	6.98611e-14	119	-7.02088	NUP155;NUP155	5	37371555	37	5:37370588-37372162	4.95535e-09
cg09282497	-3.42796	0.46303	1.3283e-13	120	-6.22039	KCNS3	2	18059200	37		8.5653e-09
cg03142586	-3.19941	0.441413	4.22683e-13	120	-5.49246	ZNF154	19	58220080	37		2.49846e-08
cg22978087	-3.46118	0.478569	4.74695e-13	120	-6.64236	NEFL;NEFL	8	24814126	37	8:24814079-24814435	2.59006e-08
cg14528254	-5.84264	0.840741	3.66873e-12	120	-2.91563	ZNF815	7	5862839	37	7:5862265-5863291	1.85877e-07
cg02174379	-9.83293	1.4299	6.12678e-12	119	-6.05339	DBNDD1;DBNDD1	16	90085915	37	16:90084815-90086426	2.89721e-07
cg21067965	-3.6359	0.53469	1.04607e-11	120	-6.72067	HMHA1;HMHA1	19	1067596	37		4.63745e-07
cg17286200	-12.9988	1.92086	1.31331e-11	120	-3.40962		16	25060966	37	16:25060613-25061293	5.4797e-07
cg09463047	-3.53863	0.528988	2.24037e-11	120	-7.20409	HNF1B;HNF1B	17	36104218	37	17:36103937-36104689	8.82849e-07
cg00506629	2.58604	0.393449	4.94004e-11	120	-5.29198	PLOD2;PLOD2	3	145878177	37	3:145877795-145878544	1.84423e-06
cg00785783	1.91198	0.291908	5.75604e-11	120	-7.39326	ATG3;SLC35A5	3	112280577	37	3:112279769-112281564	2.04142e-06
cg19968840	1.82379	0.280761	8.25421e-11	118	-6.4205	DUOXA2	15	45409319	37	15:45408828-45411389	2.78802e-06
cg26010191	-3.09351	0.476973	8.83035e-11	120	-6.76489	NBAS;NBAS	2	15701432	37	2:15701137-15702484	2.84705e-06
cg12075445	1.80728	0.280689	1.20485e-10	120	-5.87208	GALNT9	12	132906010	37	12:132905748-132906453	3.71573e-06
cg18847874	-7.3186	1.14484	1.63008e-10	120	-6.17171	NEK7;NEK7	1	198126386	37		4.81768e-06
cg05254257	-3.0764	0.484623	2.18103e-10	120	-5.86038	ARHGEF16;ARHGEF16	1	3371334	37	1:3368958-3371807	6.18816e-06
cg24682316	-3.54677	0.561607	2.6947e-10	120	-6.39719	C20orf132;RPN2;RPN2;C20orf132;C20orf132	20	35808040	37	20:35806273-35808435	7.35151e-06
cg22864549	-2.81516	0.451443	4.49134e-10	120	-6.34816	LOC283050;LOC283050;LOC283050	10	80733765	37	10:80733273-80733772	1.17992e-05
cg13402773	-3.02694	0.489697	6.3594e-10	120	-5.63253	SEC1;DBP	19	49140668	37	19:49139930-49141772	1.61101e-05
cg06223539	-6.92403	1.12182	6.73614e-10	120	-5.50567	SHANK2	11	70517374	37		1.6476e-05
cg23024136	-6.45658	1.05669	9.95161e-10	120	-3.56504		5	153853154	37		2.35294e-05
cg10362865	-1.96487	0.32256	1.11862e-09	120	-6.60561	ZNF791;ZNF490	19	12721409	37	19:12721250-12722407	2.55952e-05
ch.6.122375039R	-3.00171	0.495586	1.38772e-09	120	-5.17943		6	122333340	36		3.07604e-05
cg23401912	3.48197	0.576503	1.54296e-09	120	-6.2177	CENPV	17	16256974	37	17:16255389-16257381	3.3165e-05
cg00911488	-2.8189	0.467964	1.70409e-09	119	-4.56771	TET2;TET2	4	106068604	37		3.5551e-05
cg13184270	-3.55018	0.591156	1.90759e-09	120	-6.89269	MNS1;MNS1	15	56757290	37	15:56757101-56757574	3.86595e-05
cg22510662	-1.3366	0.222914	2.02207e-09	119	-1.74577	C5orf33;C5orf33	5	36202853	37		3.98412e-05
cg17750139	1.86127	0.310761	2.10604e-09	120	-7.01829		19	13842571	37	19:13841986-13843149	4.03742e-05
cg12836959	1.68763	0.286484	3.84271e-09	120	-4.19664		3	147098568	37		7.17288e-05
cg19459508	-2.85954	0.488387	4.768e-09	120	-6.82316	KPNA4	3	160282885	37		8.67184e-05
cg13775832	-3.17229	0.543535	5.33427e-09	120	-4.82493	CLCN2;CLCN2;POLR2H;CLCN2;CLCN2	3	184080450	37		9.41968e-05
cg23939604	1.97125	0.33795	5.44479e-09	120	-6.29656	TMCO6	5	140019470	37	5:140018529-140019739	9.41968e-05
cg06876479	-3.07959	0.531513	6.87227e-09	120	-6.37497	MIA3	1	222791170	37	1:222790577-222792566	0.000113363
cg13913907	2.52459	0.435724	6.87216e-09	120	-4.73402	SNHG5	6	86389033	37	6:86388056-86389571	0.000113363
cg20220436	-3.05119	0.529401	8.24016e-09	120	-6.35617	CACNA2D2;CACNA2D2	3	50541011	37	3:50539941-50541476	0.000132838
cg00574526	-3.42431	0.597653	1.00669e-08	120	-7.42577	GPI;GPI;GPI;GPI;GPI;GPI	19	34856134	37	19:34855501-34857261	0.00015868
cg18595305	2.82331	0.493596	1.06597e-08	120	-6.556	SPPL2B;LSM7;SPPL2B	19	2328512	37	19:2328209-2330090	0.000164371
cg00579868	-3.25218	0.571521	1.26746e-08	118	-4.08385	WIPI2;WIPI2;WIPI2;WIPI2;WIPI2	7	5271516	37	7:5271450-5271525	0.000191283
cg04451423	1.93257	0.34039	1.36661e-08	120	-6.64586	LOC101928489;CD109;CD109;CD109	6	74405623	37	6:74405339-74406241	0.000201949
cg10825876	2.73851	0.48415	1.54648e-08	120	-6.67386	PLA2R1;PLA2R1	2	160919147	37	2:160918563-160919372	0.000223865
cg06537680	-2.04527	0.368687	2.8991e-08	120	-6.58834		16	67204316	37	16:67203266-67204985	0.000403211
cg25561290	-3.70379	0.667432	2.86799e-08	120	-6.8938	PLK3	1	45265852	37	1:45265254-45266847	0.000403211
cg25664275	-3.29127	0.594868	3.15221e-08	120	-7.01544		5	67511521	37	5:67510733-67511950	0.000429983
cg23388714	-9.56755	1.73348	3.40403e-08	120	-6.15701	MBD2;MBD2;MBD2;MBD2	18	51750950	37	18:51750877-51751372	0.000455572
cg19889152	-3.73718	0.680801	4.0333e-08	120	-6.58208	ITPR3	6	33588278	37	6:33587866-33588397	0.000529793
cg18239414	-3.39326	0.62079	4.60216e-08	120	-6.59125	TRPC6;TRPC6	11	101454319	37		0.000593524
cg12605018	-2.88381	0.528139	4.75275e-08	120	-6.50505	MAPK6	15	52312040	37	15:52311949-52312238	0.000601999
cg22558291	2.50195	0.459119	5.05246e-08	119	-4.00016	LOC646405	13	25506131	37		0.000628734
cg01311051	2.50367	0.46109	5.63849e-08	120	-3.9545	ALDOA	16	30064897	37		0.000689563
cg09414612	2.41093	0.445917	6.42061e-08	120	-7.85147	C2orf68	2	85838835	37	2:85838455-85839827	0.000771904
cg11639337	-5.24423	0.981277	9.07728e-08	117	-6.44929	NOTUM;NOTUM	17	79918889	37		0.00107311
cg21232476	2.81318	0.528693	1.03195e-07	119	-6.74381	RC3H2;RC3H2	9	125667249	37	9:125666649-125668268	0.00119997
cg27262236	-2.55938	0.481347	1.0542e-07	120	-4.2706	RBM38;RBM38	20	55965077	37		0.00120607
cg14924697	-7.7823	1.47081	1.21545e-07	120	-6.33928	MAP4K4;MAP4K4;MAP4K4	2	102313669	37		0.00136847
cg11887721	-1.54144	0.291713	1.26324e-07	120	-7.51745	FNTB	14	65453398	37	14:65453001-65454315	0.00140006
cg07475620	-3.08393	0.584216	1.30066e-07	120	-6.25158	LOC101928075;TTC9	14	71108476	37		0.00141935
cg02304201	-2.04471	0.391162	1.72035e-07	120	-7.23825	ATP6V0C	16	2564839	37		0.0018489
cg17317180	1.54022	0.294879	1.75829e-07	120	-7.847	NUCB2	11	17298048	37	11:17297415-17299304	0.00186146
cg09225139	2.60059	0.499106	1.88329e-07	119	-5.64563	C20orf29	20	3801081	37	20:3800518-3801865	0.00196448
cg04739613	-2.94251	0.573096	2.83022e-07	120	-6.48918	KANSL1;KANSL1;KANSL1-AS1;KANSL1	17	44270960	37	17:44270639-44271094	0.00290944
cg14218513	1.88611	0.368375	3.05411e-07	120	-4.96925	PHF19;PHF19	9	123639924	37	9:123639571-123640178	0.00305116
cg19452056	-3.45672	0.674778	3.01125e-07	120	-6.35568	PARP6	15	72565039	37	15:72564197-72566237	0.00305116
cg16177076	-10.7622	2.10963	3.37069e-07	120	-6.53244	NFKB1;NFKB1	4	103422427	37		0.00332067
cg19522684	1.82054	0.358808	3.89826e-07	120	-5.26506	TRIO	5	14264796	37	5:14264742-14265071	0.0037878
cg11556929	3.59062	0.708115	3.96425e-07	120	-7.15457	HDAC4	2	240323605	37	2:240322630-240323871	0.00379987
cg06528485	-2.75042	0.542899	4.0589e-07	120	-3.13183	LRP2	2	170078554	37		0.00383872
cg05009079	1.83884	0.364161	4.42903e-07	119	-4.53116	STARD13	13	33860074	37	13:33859677-33860226	0.00402766
cg12902497	1.74922	0.346295	4.38982e-07	120	-5.51358	ENO1	1	8938815	37	1:8938599-8939675	0.00402766
cg22067891	-3.60789	0.714077	4.35998e-07	120	-6.42932	CAST;CAST;CAST	5	95998008	37	5:95997732-95998104	0.00402766
cg05486188	-2.82305	0.564662	5.74654e-07	120	-4.65735	KCNIP2;KCNIP2;KCNIP2;KCNIP2;KCNIP2;KCNIP2;KCNIP2	10	103590369	37	10:103590264-103590463	0.00515963
cg00437432	2.68488	0.537334	5.83303e-07	120	-5.63445	PQLC3	2	11295416	37	2:11295145-11295514	0.00517182
cg08642014	2.69127	0.541637	6.73767e-07	120	-6.1116	DYRK1B;DYRK1B;DYRK1B;DYRK1B;DYRK1B;DYRK1B	19	40324762	37	19:40323981-40325153	0.00590016
cg11605890	-30.7182	6.21785	7.7994e-07	120	2.88121	TMEM131	2	98568956	37		0.00674662
cg19826026	31.8565	6.46988	8.4872e-07	120	-3.88755	ARHGDIB	12	15114393	37	12:15113731-15114971	0.00725313
cg04053099	1.64115	0.333517	8.62213e-07	120	-5.36632	DIRC2;HSPBAP1	3	122513601	37		0.00728073
cg23956358	1.98632	0.406979	1.05736e-06	120	-8.03701	DNTTIP2	1	94344971	37	1:94343941-94345574	0.00882352
cg21305471	-2.98244	0.61362	1.17143e-06	120	-6.3553	ZNF671	19	58239222	37	19:58237998-58239320	0.00966177
cg14312557	2.57631	0.531614	1.25852e-06	120	-5.13407	HECW2;HECW2	2	197107109	37		0.0102608
cg16491274	-3.39373	0.708528	1.66919e-06	117	-5.45955	FBXO42;FBXO42	1	16678832	37	1:16678379-16679731	0.0134543
cg26171490	-2.77704	0.581063	1.75963e-06	120	-4.53605	ZBTB20	3	114864952	37		0.014024
cg22681777	2.49255	0.522929	1.87435e-06	119	-4.24942	CCL24	7	75443288	37		0.0147723
cg13825718	-3.19322	0.673779	2.14495e-06	120	-6.25224	EIF4G1;EIF4G1;EIF4G1;EIF4G1;EIF4G1;EIF4G1;EIF4G1	3	184032930	37	3:184031995-184033573	0.0167192
cg11462469	-2.64444	0.558789	2.21835e-06	120	-4.65955	RYR2	1	237970228	37	1:237969954-237971199	0.0171034
cg10796899	-2.90078	0.61448	2.35026e-06	119	-4.36396	DIP2C	10	735041	37		0.0179255
ch.9.1104901R	-11.8103	2.5132	2.61069e-06	118	-4.25361	FRMD3	9	85992603	36		0.0197
cg03902951	1.53018	0.326741	2.82477e-06	120	-7.60216	HSPG2	1	22263856	37	1:22263094-22264418	0.0205648
cg07723217	-3.28483	0.701064	2.79282e-06	120	-6.01065	SAC3D1	11	64808367	37	11:64807847-64809430	0.0205648
cg18854419	3.12381	0.667199	2.84126e-06	119	-5.32843		11	91957989	37		0.0205648
cg20737287	2.77327	0.591888	2.79327e-06	120	-6.36595	SLC16A5;SLC16A5;SLC16A5	17	73083898	37	17:73083550-73084725	0.0205648
cg24969942	-2.73307	0.584708	2.95037e-06	120	-6.24587	SLC16A9	10	61468728	37		0.0211388
cg15067827	2.52608	0.542549	3.22481e-06	120	-4.86256	EDEM3	1	184722970	37		0.0226476
cg19258328	-6.70968	1.44071	3.20546e-06	120	-3.29749		5	82726341	37	5:82725907-82726823	0.0226476
cg16672503	-2.04748	0.440101	3.28241e-06	120	-6.69533	EDC4	16	67906986	37	16:67906375-67908162	0.0228261
cg01710839	2.12549	0.457902	3.45375e-06	120	-4.78847	UBE2V1;UBE2V1;UBE2V1;TMEM189-UBE2V1;UBE2V1;UBE2V1;UBE2V1	20	48732460	37	20:48732311-48732985	0.0235557
cg27188447	-3.13566	0.675288	3.42647e-06	120	-5.90851	SMAD3	15	67358130	37	15:67357686-67358371	0.0235557
cg16058493	-0.932864	0.201354	3.60485e-06	120	-4.5385		1	91189167	37	1:91188859-91189497	0.0243521
cg20152630	-1.76918	0.383176	3.89051e-06	120	-7.00031	MYPOP	19	46405944	37	19:46405832-46406516	0.0260339
cg04737286	2.53739	0.552299	4.34331e-06	115	-4.68689	LOC652276	16	2653238	37	16:2652752-2654116	0.0287923
cg13873127	2.6076	0.568043	4.42199e-06	120	-5.57634	ORC2;ORC2	2	201828507	37	2:201827455-201828770	0.0290425
ch.7.246556R	2.41227	0.527721	4.85163e-06	120	-4.17005	RNF216;RNF216	7	5678221	36		0.0315718
cg05360265	-3.00951	0.66055	5.21204e-06	120	-6.43315	STXBP5;STXBP5	6	147525477	37	6:147525152-147525819	0.0336089
cg03424469	75.8725	16.6656	5.29731e-06	120	3.30015	TELO2	16	1552183	37		0.033851
cg02330683	-2.82146	0.620935	5.52256e-06	120	-3.45513	ITPKA	15	41787940	37		0.0346658
ch.18.1233013F	-10.0937	2.22051	5.47659e-06	120	-4.97155		18	62368632	36		0.0346658
cg18566984	-3.32887	0.73507	5.93644e-06	120	-6.882	PACRG;PACRG;PARK2;PARK2;PACRG;PARK2;PARK2;PARK2;PARK2	6	163148777	37	6:163147455-163149334	0.0369369
cg10069277	-12.3044	2.72166	6.15734e-06	120	-5.64677	EPC1	10	32636407	37	10:32634733-32636794	0.0376508
cg21055532	1.8072	0.399655	6.12896e-06	120	-5.76293	DDX49;COPE;COPE;COPE	19	19030391	37	19:19029532-19031103	0.0376508
cg01626459	10.5857	2.34435	6.31949e-06	120	-4.70285	BEND6;DST	6	56820778	37	6:56819781-56821112	0.0383121
cg20784259	-11.6255	2.58122	6.67238e-06	120	-2.09661	HIPK1;HIPK1;HIPK1	1	114518035	37	1:114517985-114518312	0.0401086
cg26298470	-2.76476	0.614158	6.74091e-06	120	-6.44839	ARHGAP24	4	86396765	37		0.0401801
cg24575676	1.8359	0.409213	7.24321e-06	119	-5.94263	ZNF385B;MIR1258;ZNF385B	2	180726035	37		0.0428143
cg04497520	-2.89087	0.644734	7.33184e-06	120	-8.13358	PHF13	1	6673429	37	1:6673235-6673921	0.04298
cg04041474	-1.54702	0.346293	7.91886e-06	120	-6.87456	PNKD;PNKD	2	219187843	37	2:219187103-219188402	0.0460407
cg11747379	2.42252	0.543111	8.17847e-06	120	-4.56394	SMIM14	4	39639715	37	4:39639641-39639923	0.0471635
cg24295800	2.00638	0.451493	8.83491e-06	119	-7.37345	NRF1	7	129251419	37	7:129251357-129251786	0.0505382
cg20950754	-3.40328	0.767909	9.34167e-06	120	-5.64216	SCAP	3	47517690	37	3:47516538-47518383	0.0530095
cg10722846	-2.53596	0.573412	9.75243e-06	120	-7.01641	TRAPPC9;TRAPPC9	8	141468634	37	8:141467075-141468809	0.0546191
cg11011366	2.13856	0.483619	9.77933e-06	120	-2.70775	PUM1;PUM1	1	31449108	37		0.0546191
cg15674719	-3.04248	0.68836	9.87468e-06	120	-4.52736	DAZAP1;DAZAP1;DAZAP1;DAZAP1	19	1407747	37		0.0547208
cg05400495	-3.60693	0.81812	1.03945e-05	120	-5.74855	MYO1E	15	59665308	37	15:59663739-59665496	0.0571546
cg21771250	-39.2366	8.90654	1.05605e-05	120	-1.21727	FAM83F	22	40406049	37	22:40405752-40406409	0.0576209
cg15966610	1.01364	0.230585	1.10293e-05	120	-4.78221	IL7	8	79718206	37		0.0597193
cg21375093	66.6471	15.1815	1.13336e-05	119	2.36686		14	22853036	37		0.0609022
cg27582017	2.21263	0.504511	1.15621e-05	118	-6.85906		1	1057683	37	1:1056909-1058173	0.0616629
cg09992055	-2.5257	0.576433	1.17804e-05	120	-4.81077	DAXX;DAXX;DAXX;DAXX	6	33290281	37		0.0619238
cg11628541	1.75612	0.400802	1.17856e-05	120	-6.79475	ATG7;ATG7;ATG7	3	11313936	37	3:11313357-11314671	0.0619238
cg04292159	1.73968	0.397304	1.19383e-05	120	-5.20967	MATR3;MATR3	5	138630396	37	5:138628909-138630643	0.0622647
cg24515970	-2.84315	0.649636	1.20582e-05	120	-7.07918	KCTD12	13	77461058	37	13:77461041-77461083	0.0624312
cg13868625	1.9109	0.43707	1.23078e-05	120	-5.00194		3	30644646	37		0.0632615
cg08583973	-11.1447	2.55121	1.25153e-05	120	-4.76482	DNAJA3;DNAJA3	16	4475694	37	16:4475238-4476651	0.0638651
cg04552418	-84.2287	19.3114	1.29111e-05	120	-0.280154		1	31958245	37		0.0654143
cg21657521	11.5712	2.66484	1.41077e-05	120	-3.69095	TRAPPC5;TRAPPC5;TRAPPC5;C19orf59	19	7744447	37	19:7743980-7744941	0.07097
cg14884197	1.73214	0.39948	1.45111e-05	120	-5.87877	NAT14	19	55996438	37	19:55996301-55996683	0.0724855
cg24364564	-3.60438	0.832149	1.48156e-05	120	-7.02181	GJD3;GJD3	17	38519136	37	17:38518343-38520041	0.0734888
cg02866454	1.79147	0.413879	1.50139e-05	120	-4.99768	SFMBT2	10	7453455	37		0.0737771
cg06862768	-1.4712	0.339967	1.50817e-05	120	-7.08939	NCRNA00095	16	30934177	37	16:30932328-30935161	0.0737771
cg20800509	-2.06263	0.479066	1.66586e-05	120	-5.22238	RIMS2;RIMS2	8	104513083	37	8:104512845-104513336	0.0809326
cg21485166	-2.15507	0.50072	1.67788e-05	120	-7.03911	HTRA2;AUP1;HTRA2	2	74757150	37	2:74756237-74757250	0.0809622
cg14210591	-36.8977	8.58212	1.71286e-05	120	4.14414		5	159915371	37		0.0820915
cg04978360	1.31319	0.306007	1.77562e-05	120	-8.16744	CHRNA7;CHRNA7;CHRNA7	15	32322522	37		0.0841771
cg25820699	-1.84567	0.430144	1.78011e-05	119	-5.92389	KCNC2;KCNC2;KCNC2	12	75601803	37		0.0841771
cg10204053	1.75994	0.410867	1.83989e-05	120	-7.14942	CAPNS1;CAPNS1	19	36630888	37	19:36630481-36631139	0.0864281
ch.17.958355F	2.3363	0.547523	1.98083e-05	120	-4.86801	DDX52;DDX52	17	35991457	36		0.0924362
cg25021297	34.0335	7.98491	2.02401e-05	119	3.07806		17	13380359	37		0.0938338
cg23497857	-5.92055	1.39014	2.05378e-05	120	-5.28879	MDP1	14	24685372	37	14:24684665-24686175	0.0945961
cg23497020	1.85487	0.435687	2.06868e-05	119	-4.36833	LIMA1;LIMA1;LIMA1	12	50616562	37	12:50615839-50616863	0.0946673
cg24547575	12.861	3.02242	2.08871e-05	120	-5.00039	NEU1;SLC44A4	6	31831681	37	6:31831285-31832200	0.0949712
cg09306535	41.0232	9.65294	2.1395e-05	120	2.06122	ABCC3	17	48750155	37		0.0966611
cg10737195	2.44515	0.576059	2.18974e-05	119	-3.80562	PCDH9;PCDH9;PCDH9;PCDH9	13	67804060	37	13:67803967-67805360	0.0983047
cg27173971	-18.1728	4.28638	2.23847e-05	119	4.72572	ODF3L2	19	463914	37		0.0998604
cg14063104	2.73709	0.646931	2.32771e-05	120	-7.87041	ANKRD13B	17	27920379	37	17:27920004-27920900	0.103192
cg19888481	-38.2564	9.05193	2.37535e-05	119	-1.29463		1	244505421	37		0.10465
cg14217987	-102.546	24.2949	2.43323e-05	120	0.380113	FOXP1;FOXP1;FOXP1;FOXP1;FOXP1	3	71471505	37		0.106539
cg07961634	-25.0006	5.92917	2.48079e-05	120	2.68507	TSHR;TSHR;TSHR	14	81424527	37		0.107955
cg22159075	2.36404	0.562139	2.60577e-05	120	-7.06519	MCM2	3	127317137	37	3:127316825-127317918	0.112702
cg23927271	23.161	5.51497	2.67311e-05	120	-4.83655	RNF4;RNF4;RNF4	4	2471043	37		0.114914
cg02754225	-2.92888	0.698059	2.71968e-05	120	-7.14652	VDAC2	10	76971001	37	10:76969589-76971446	0.11605
cg13447702	-31.5787	7.52842	2.73351e-05	119	1.95333		8	2375366	37		0.11605
cg15010817	3.32645	0.793268	2.74863e-05	119	-6.27492	FKBP2;FKBP2;FKBP2	11	64008328	37	11:64008324-64009328	0.11605
cg00174230	1.15316	0.27539	2.82187e-05	120	-9.4799		10	126605506	37	10:126605144-126605654	0.117769
cg12159837	-32.7895	7.83064	2.82254e-05	120	4.86638	ABR;ABR	17	1069335	37		0.117769
cg02150654	-3.18298	0.763292	3.04509e-05	120	-6.3932	PPAPDC1A	10	122216378	37		0.125577
cg11935153	2.21852	0.53191	3.03467e-05	120	-5.62365		6	30923306	37	6:30922724-30924044	0.125577
cg19567594	-40.1448	9.63106	3.06931e-05	120	-0.115841	MRVI1;MRVI1;MRVI1;MRVI1;MRVI1	11	10715175	37		0.125844
cg26825934	1.95189	0.468434	3.08861e-05	120	-7.45307	BRUNOL5	19	3275913	37	19:3275431-3276048	0.125908
cg17934824	1.78734	0.429498	3.16198e-05	120	-6.0448	TGFB2;TGFB2	1	218520792	37	1:218520210-218521083	0.128162
cg08460801	-2.11517	0.509976	3.35985e-05	119	-5.3435	RPS24;RPS24;RPS24;RPS24;RPS24;RPS24	10	79793413	37	10:79793168-79794406	0.135409
cg01207010	1.98043	0.477747	3.39294e-05	120	-6.29994	FAM105B	5	14664662	37	5:14664454-14664935	0.135493
cg08836825	25.7348	6.20885	3.40015e-05	120	2.45064		6	82726757	37		0.135493
cg03902160	3.66904	0.88704	3.52992e-05	120	-6.84257	PTPRU;PTPRU;PTPRU	1	29586660	37	1:29586058-29587310	0.139878
cg13520925	24.3998	5.90208	3.56353e-05	120	3.57845	B3GALT5	21	41003287	37		0.139967
cg24746315	-31.1011	7.52402	3.57162e-05	120	2.51179	PATE3	11	125660444	37		0.139967
cg00014786	21.6867	5.25308	3.65332e-05	120	3.94701		7	6614945	37		0.141604
cg09358482	-44.0446	10.6664	3.63903e-05	120	3.08941		14	55374534	37		0.141604
cg11787288	-2.03796	0.494905	3.82381e-05	119	-6.97903	C1orf103;C1orf103;C1orf103;C1orf103	1	111506544	37	1:111505704-111507181	0.147407
cg13357190	55.28	13.433	3.86766e-05	120	2.11608		2	228327009	37		0.147494
ch.15.33192669F	-2.09427	0.508879	3.86391e-05	120	-5.42575		15	35405377	36		0.147494
cg02362686	2.03653	0.496492	4.09882e-05	120	-6.64308	ADAMTSL4;ADAMTSL4	1	150521404	37	1:150521362-150521529	0.151826
cg05627004	-37.9279	9.24881	4.1165e-05	120	-3.24883	NADK;NADK	1	1711530	37	1:1711156-1712609	0.151826
cg07745562	29.5134	7.18855	4.03242e-05	120	3.42203	SPATA5	4	124237575	37		0.151826
cg12934466	1.90127	0.463857	4.15248e-05	120	-4.97393	ZNF397;ZNF397	18	32820979	37	18:32820612-32821928	0.151826
cg14437442	-21.3692	5.21224	4.13479e-05	120	3.62313	ENPP6	4	185140328	37		0.151826
cg16859924	-3.35877	0.818874	4.10135e-05	120	-6.42276	CYTSB;CYTSB;CYTSB;CYTSB	17	20059137	37	17:20058608-20060003	0.151826
cg18934605	-27.6613	6.74004	4.06023e-05	120	2.91635		4	74207894	37		0.151826
cg23998405	-14.6114	3.56378	4.13199e-05	118	-5.13769	MGMT	10	131265067	37	10:131264590-131266281	0.151826
cg00997648	-6.82295	1.667	4.25917e-05	120	-5.27378	ARHGAP23	17	36584741	37		0.154545
cg02933478	23.6299	5.77417	4.27043e-05	120	-4.51935	RRAS2;RRAS2;RRAS2	11	14380633	37	11:14380318-14380843	0.154545
cg15066100	2.03562	0.498326	4.40911e-05	119	-6.49543	ABHD8	19	17413959	37	19:17413689-17414622	0.158754
cg16810045	23.1655	5.67297	4.4365e-05	120	-2.95082	NTNG1;NTNG1;NTNG1	1	107685005	37	1:107684731-107685054	0.158933
cg19995112	-10.6533	2.61254	4.54769e-05	120	-5.92414	CSE1L	20	47662543	37	20:47662151-47663887	0.162098
cg19042513	-2.25542	0.553414	4.59232e-05	120	-7.01351	NUF2;NUF2;RGS5;RGS5	1	163291603	37	1:163290924-163292298	0.16287
cg07105150	10.3948	2.55376	4.69309e-05	120	-4.35826	LIN7C	11	27520851	37	11:27520678-27521007	0.165005
cg12251884	-3.22705	0.792866	4.69905e-05	120	-6.40568	ARIH1;ARIH1	15	72766732	37	15:72766540-72766806	0.165005
cg11729235	2.4553	0.603475	4.72938e-05	120	-4.43851		8	59634418	37	8:59634212-59635024	0.165252
cg03312643	-2.09908	0.51626	4.78407e-05	120	-4.71355		3	181659350	37		0.166344
cg16002221	-24.3443	6.00907	5.09431e-05	119	2.45148	LOC401286;LOC441178	6	168080645	37		0.176267
cg21064379	13.4535	3.32572	5.2259e-05	119	-5.50561	FAM57B	16	30042382	37	16:30042234-30042395	0.179942
cg12909741	1.95452	0.484891	5.55761e-05	120	-6.66297	SNAP25;SNAP25	20	10199469	37	20:10199382-10199588	0.190345
cg24809037	1.58883	0.394267	5.58169e-05	120	-8.40894	AES;AES;AES;AES;AES	19	3062217	37		0.190345
cg14584514	29.3084	7.30244	5.9822e-05	120	3.13732		3	180260473	37		0.203027
cg24179065	1.19637	0.298399	6.09022e-05	119	-9.93007	SRPK1	6	35888551	37		0.205709
cg11193896	21.9039	5.47406	6.29706e-05	120	3.26983	CNOT7;CNOT7	8	17100916	37		0.211687
cg11913894	1.90678	0.477681	6.55895e-05	120	-5.58235	MAP3K4;MAP3K4	6	161412392	37		0.217976
cg12473775	60.6625	15.194	6.5372e-05	120	2.42393	RHOD	11	66824650	37	11:66823682-66824947	0.217976
cg15655572	-25.122	6.29448	6.57632e-05	120	3.71826	EIF3D	22	36909951	37		0.217976
cg26748089	-57.869	14.5088	6.64768e-05	120	-0.620696	C17orf99	17	76156043	37	17:76155764-76156161	0.219316
cg14583341	62.5747	15.6939	6.68588e-05	120	3.03019	C6orf132	6	42085302	37		0.219555
cg16590005	8.40277	2.11012	6.83e-05	120	-5.51308	AIFM3;AIFM3	22	21319245	37	22:21318855-21320232	0.223255
cg07327864	17.8914	4.49473	6.87614e-05	120	-4.72628	TOM1L2;LRRC48;LRRC48;TOM1L2;LRRC48;LRRC48	17	17875952	37	17:17875049-17876571	0.223732
cg20818847	69.2338	17.4079	6.97443e-05	120	2.97598	ELAC2;ELAC2;ELAC2	17	12904352	37		0.225894
cg13312471	-19.9322	5.02002	7.17081e-05	120	2.90634	ZC3H7A	16	11855405	37		0.231198
cg00037681	1.70217	0.428826	7.20632e-05	120	-4.87348	FAM113B;LOC100233209;FAM113B	12	47610371	37	12:47609972-47610867	0.231292
cg04223424	-3.32045	0.839265	7.60949e-05	119	-6.40281		5	42994776	37	5:42994575-42995381	0.243132
cg20798252	45.9866	11.6445	7.84079e-05	120	-3.58687	PIAS4	19	4007005	37	19:4006845-4008835	0.247728
cg21244397	29.6655	7.51274	7.85811e-05	120	-4.62731	MASTL	10	27444898	37		0.247728
cg24733560	-21.7578	5.50789	7.80527e-05	120	1.36766	TAF4	20	60626293	37		0.247728
cg00953399	-23.7901	6.02981	7.96635e-05	120	2.35765	FAM26D;BET3L	6	116867006	37		0.248603
cg17733482	34.5975	8.77262	8.02003e-05	120	2.16126		1	214843685	37		0.248603
cg19961480	1.58534	0.402001	8.02607e-05	120	-6.94447	CNR1;CNR1;CNR1;CNR1	6	88877216	37		0.248603
cg24264578	32.4466	8.22741	8.02282e-05	120	3.83606	OR2C1;OR2C1	16	3405902	37		0.248603
cg00123512	-68.66	17.4411	8.26187e-05	120	-3.16106	TBX6	16	30102919	37	16:30102671-30104519	0.254794
cg07536452	1.43402	0.364489	8.34296e-05	120	-8.35484		17	8059714	37	17:8059488-8060514	0.256181
cg08147703	2.55454	0.649671	8.42237e-05	120	-5.31375	TMEM120A	7	75624098	37	7:75622859-75624736	0.257505
cg09182750	-66.5004	16.966	8.86866e-05	120	1.72076		15	99979346	37		0.26954
cg13137577	-6.98692	1.78284	8.89201e-05	120	-5.37804	ARHGEF17	11	73018312	37	11:73016997-73019045	0.26954
cg17126933	-5.04433	1.28818	9.00838e-05	120	-6.03208	POLR2D	2	128615846	37	2:128614911-128616171	0.271905
cg00426517	41.1372	10.5205	9.22289e-05	120	-3.75015	PDLIM5;PDLIM5;PDLIM5;PDLIM5;PDLIM5	4	95372878	37	4:95372350-95374004	0.276279
cg25338339	-43.1301	11.0308	9.23119e-05	117	-1.56029		22	36815406	37		0.276279
cg19382714	52.8423	13.5236	9.32847e-05	120	2.44342	MOG;MOG;MOG;MOG;MOG;MOG;MOG;MOG;MOG;MOG;MOG;MOG;MOG;MOG;MOG;MOG;MOG;MOG;MOG;MOG;MOG;MOG	6	29624846	37		0.278018
cg13562462	13.3895	3.42813	9.39204e-05	119	-2.79386		15	24114744	37		0.278741
cg19419279	-1.70835	0.437854	9.55387e-05	120	-5.59432		11	123300867	37	11:123300549-123302246	0.281191
cg27125605	2.34398	0.600733	9.54575e-05	120	-6.98964	WNT9B;WNT9B	17	44928995	37	17:44928442-44929114	0.281191
cg19993845	-33.4444	8.57452	9.60192e-05	120	3.41411		1	23878097	37		0.281437
cg12736473	62.583	16.0535	9.68315e-05	120	1.6263		12	60591533	37		0.28265
cg23532119	16.4556	4.22223	9.72451e-05	120	3.87527	MS4A12;MS4A12	11	60260203	37		0.282694
ch.17.48901521F	-6.85531	1.75977	9.79644e-05	120	-4.63693		17	51546522	36		0.283623
cg07363394	1.7844	0.458572	9.97437e-05	120	-4.22041	ZNF626;ZNF626	19	20844519	37	19:20843933-20844722	0.286436
cg18959818	39.7869	10.2232	9.94988e-05	120	3.39165	OOEP	6	74080023	37		0.286436
cg14794341	-46.635	12.0221	0.000104834	120	3.35726	LINC00260;ATP2B4;ATP2B4	1	203699970	37		0.299124
cg27495623	1.01847	0.262579	0.000105005	120	-5.59798	ZFC3H1;THAP2	12	72058485	37		0.299124
cg06553545	-65.7604	16.9598	0.000105568	120	2.67715		18	63373647	37		0.299523
cg26075732	-16.4041	4.23301	0.000106503	120	4.14787	USP4;USP4;USP4;USP4	3	49331846	37		0.300974
cg09361304	26.2919	6.79746	0.000109777	120	-4.38992	SLMAP;SLMAP;SLMAP	3	57741677	37	3:57741460-57742114	0.308994
cg12599982	17.5526	4.54706	0.000113289	120	-2.09701	ARTN;ARTN;ARTN;ARTN	1	44399894	37	1:44399465-44401219	0.317619
cg00091986	-3.8861	1.00762	0.000114915	120	-6.51503	MDK;MDK;MDK;MDK;MDK;MDK;MDK	11	46402182	37	11:46401984-46402299	0.320434
cg06596719	2.7634	0.716625	0.000115197	120	-6.89972	LIN52;LIN52;ALDH6A1	14	74551655	37	14:74550629-74552293	0.320434
cg18100666	-44.0629	11.4309	0.000115867	120	1.32644	NRDE2	14	90798772	37	14:90797830-90798833	0.320957
ch.8.1439749R	-1.75165	0.454524	0.00011629	120	-5.4306	C8orf44	8	67587037	36		0.320957
cg06526693	1.95756	0.508107	0.00011684	114	-6.24906		6	19805277	37		0.321227
cg05245329	53.4375	13.8894	0.000119398	120	2.84298	TMEM178B	7	141126001	37		0.325734
cg08312600	-2.98164	0.774822	0.000119008	120	-6.53115	GIPC1;GIPC1;GIPC1;GIPC1;GIPC1;GIPC1	19	14607318	37	19:14606858-14607391	0.325734
cg08102838	61.7791	16.0654	0.000120317	120	2.08849	PTPRN2;PTPRN2;PTPRN2	7	157540741	37		0.326984
cg23916050	2.0433	0.531898	0.000122274	120	-8.22984	ZFP64;ZFP64;ZFP64;ZFP64	20	50808115	37	20:50807981-50808779	0.331035
cg20646757	-24.319	6.33294	0.000122991	120	2.56186	SYNGR3	16	2039105	37		0.33171
ch.12.1019410F	-11.8498	3.0908	0.000126133	120	-3.91502	LASS5	12	50527085	36		0.338894
cg17404640	17.4899	4.56823	0.000128875	120	3.85894		6	22467088	37		0.344955
cg01173611	0.936546	0.244814	0.000130486	120	-11.6641	PATL1	11	59436746	37	11:59436267-59437031	0.345357
cg01807788	41.6586	10.8878	0.000130158	120	-4.51001	PRKAA1;PRKAA1	5	40798721	37	5:40797298-40799217	0.345357
cg26798786	-22.2494	5.81583	0.000130424	120	-4.59147	KLF9;KLF9	9	73029388	37	9:73028494-73029390	0.345357
cg15441973	-16.3751	4.28785	0.000134015	119	4.13612	HNMT;HNMT;HNMT	2	138721317	37		0.353378
cg20969896	-2.63068	0.689365	0.000135578	119	-6.9243	TGIF2	20	35201751	37	20:35201524-35202001	0.356176
cg07310536	1.7385	0.455845	0.000136842	120	-5.52866	PPRC1	10	103892743	37	10:103892192-103893172	0.358171
cg12180051	1.96295	0.514977	0.000138005	120	-6.50269	GINS1;GINS1	20	25388369	37	20:25387638-25389123	0.359886
cg07110217	2.6485	0.695306	0.000139464	120	-6.40272	PCBP4	3	52001995	37	3:52001032-52002134	0.361037
cg17526999	1.47795	0.387937	0.000139096	120	-7.99383	FAM159A	1	53098900	37	1:53098492-53099259	0.361037
cg20780394	-42.5705	11.1913	0.000142432	120	-0.384188	C17orf99	17	76156066	37	17:76155764-76156161	0.367377
cg08954298	42.2293	11.1106	0.000144223	119	3.20789	SLC4A9;SLC4A9;SLC4A9;SLC4A9	5	139746348	37		0.370649
cg07110621	50.7574	13.3835	0.000149116	120	3.10061		1	156478934	37		0.379104
cg12074493	-1.81236	0.477687	0.000148223	120	-5.34925	SLC6A4	17	28564117	37	17:28563764-28564128	0.379104
cg19958771	-26.8129	7.06872	0.000148734	120	3.41464	PTPRR;PTPRR;PTPRR;PTPRR;PTPRR	12	71058152	37		0.379104
cg02368765	1.03503	0.273075	0.000150476	120	-6.71133	THRA;THRA;THRA	17	38219085	37	17:38218302-38219385	0.381196
cg18029407	41.6506	10.996	0.000151992	120	3.30785		2	138781947	37		0.383665
cg02467990	1.64296	0.434542	0.00015626	119	-5.20019	VWC2	7	49813102	37		0.390273
cg13780561	-27.0629	7.15571	0.000155572	120	4.03677	TUBGCP2	10	135097680	37		0.390273
cg25648050	59.602	15.7607	0.000155773	120	2.67202		5	158868712	37	5:158868478-158869832	0.390273
cg06200860	2.05682	0.544307	0.0001576	120	-7.77989	C3orf17;C3orf17;C3orf17;C3orf17	3	112738545	37	3:112737589-112738876	0.392238
cg19022274	23.9046	6.33051	0.000159312	120	-4.65371	CHD1L	1	146715514	37	1:146715476-146715620	0.395113
cg06263121	-49.5423	13.1295	0.000161074	120	-4.21101	PDE4D;PDE4D;PDE4D;PDE4D;PDE4D;PDE4D	5	58423557	37	5:58423179-58423979	0.396708
cg10053540	24.1606	6.40225	0.000160798	120	-4.3572	C14orf179;C14orf179	14	76451908	37	14:76451718-76453056	0.396708
cg01399477	1.53927	0.4081	0.000162076	119	-8.22941	KLHL36	16	84681940	37	16:84681494-84683460	0.397797
cg05133900	-70.603	18.7346	0.000164168	120	-3.00795	SLC25A1	22	19166543	37	22:19166243-19167757	0.399363
cg11354576	1.19991	0.318427	0.000164404	120	-7.98952	EMID1	22	29601763	37	22:29601576-29602253	0.399363
cg15975990	-1.95039	0.517565	0.000164305	120	-4.83634	CWC22	2	180871849	37	2:180871429-180872681	0.399363
cg03999743	1.21686	0.323216	0.00016664	120	-7.0299	SMNDC1	10	112064773	37	10:112064094-112065470	0.400678
cg06497752	1.81061	0.480828	0.000166151	120	-7.39637	COL9A3	20	61448534	37	20:61447151-61448870	0.400678
cg15547143	-38.1233	10.1259	0.000166596	120	2.45944		10	89417335	37		0.400678
cg03210848	1.10213	0.293134	0.00017004	120	-6.02489	AP2A1;AP2A1	19	50269774	37	19:50269330-50271421	0.40358
cg18051740	-25.5166	6.78423	0.000169122	104	3.66522	PTPRN2;PTPRN2;PTPRN2;PTPRN2;PTPRN2	7	157932715	37		0.40358
cg18909879	-3.57546	0.950998	0.000170123	119	-6.838	C5orf43	5	60458485	37		0.40358
cg22904629	35.5	9.43652	0.000168572	120	0.714049		21	40041122	37		0.40358
cg05279643	-29.6589	7.90026	0.000173921	120	2.92694	UBXN1	11	62445555	37		0.411217
cg06883551	1.82239	0.485727	0.000175508	120	-6.45514	SPTY2D1;SPTY2D1	11	18655919	37	11:18655239-18656721	0.41359
cg10980774	-2.0739	0.553345	0.000178299	120	-6.12539	NCAM1;NCAM1;NCAM1	11	112832547	37	11:112832418-112832872	0.417928
cg13453847	-41.5223	11.0797	0.000178527	120	1.26601	LOC340094	5	5034274	37		0.417928
cg22669260	2.40412	0.643042	0.000184997	120	-7.05913	DCLK2;DCLK2	4	150999949	37		0.431649
cg23654358	92.2336	24.6861	0.000186785	119	1.97797	LRRC73;LRRC73	6	43476087	37		0.434391
cg05068464	56.489	15.1428	0.000191158	120	3.06278	SH3RF3	2	109877214	37	2:109877075-109877824	0.440232
cg07042267	-2.76207	0.740345	0.000190879	120	-6.59387		15	99190557	37		0.440232
cg10108402	-47.4941	12.7281	0.000190386	120	-3.40429	MRPL38	17	73901394	37	17:73900110-73901497	0.440232
cg08046963	28.503	7.64369	0.000192272	120	3.90159	TTC7B	14	91072652	37		0.441363
cg12318049	38.8604	10.4502	0.000200313	120	3.24431	POR	7	75552312	37		0.45834
cg23594135	-68.7852	18.5055	0.000201593	120	3.0555	SGIP1	1	67107852	37		0.459785
cg04814300	-2.24974	0.605764	0.000204106	120	-7.27348	RAD23A;RAD23A;RAD23A;RAD23A	19	13056476	37	19:13056263-13057317	0.463216
cg14765959	2.03112	0.546954	0.000204404	120	-7.03908		6	106429316	37	6:106428943-106429555	0.463216
cg10575376	-5.87158	1.58191	0.000205868	120	-5.73169	DNAH10	12	124246446	37	12:124246341-124247255	0.465048
cg13757989	1.32447	0.357547	0.000211947	120	-7.08239	ZNF235	19	44809188	37	19:44808354-44809455	0.474249
cg14898223	-37.8823	10.2245	0.000211362	120	0.216118		2	190447407	37		0.474249
cg17139646	35.8725	9.68105	0.000211029	120	3.31329	KIAA2012	2	202982217	37		0.474249
cg25827881	-1.22935	0.332124	0.000214333	120	-10.1811	LTB;LTB	6	31548861	37	6:31547692-31549746	0.478081
cg16838536	-40.7038	11.0026	0.000216062	120	2.99538	AQP8;AQP8	16	25228343	37		0.480426
cg12064372	-4.74382	1.28337	0.000218708	120	-5.19302		12	30948792	37	12:30948347-30949808	0.48479
cg00886856	44.5398	12.057	0.000220673	120	3.55703	ARVCF	22	19960296	37		0.487622
cg00549234	46.4736	12.5878	0.000222548	120	3.37796	DDX46	5	134097890	37		0.490238
cg01433107	-23.0477	6.24932	0.000226001	120	3.88878	SSBP3;SSBP3;SSBP3	1	54852233	37		0.494958
cg07755493	-16.9244	4.58912	0.000226086	120	3.85442		2	37787889	37		0.494958
cg22961275	-0.974213	0.264256	0.000227243	120	-4.51517	SELV;SELV	19	40005758	37	19:40005439-40005907	0.49596
cg03700135	14.5182	3.948	0.00023567	119	3.02993	NXN	17	707059	37		0.50522
cg04042582	-12.5157	3.40164	0.00023386	120	-6.21952	ATP6V1B2	8	20055012	37	8:20054227-20056045	0.50522
cg05228244	1.60407	0.436077	0.000234687	120	-6.99581	WDR37	10	1102351	37	10:1102022-1103967	0.50522
cg07762054	5.63913	1.53224	0.000232944	120	-6.90868	SERPINH1;SERPINH1	11	75273187	37	11:75272635-75275787	0.50522
cg18249173	1.64642	0.44773	0.00023576	120	-5.65271	TBX20;TBX20;TBX20;TBX20	7	35293245	37	7:35293069-35293330	0.50522
cg18392893	2.76766	0.752144	0.00023351	120	-6.97707	LY6E;LY6E;LOC100133669	8	144099825	37		0.50522
cg01447966	-1.90276	0.518168	0.000240579	120	-7.25054	IRF2BP2;IRF2BP2	1	234744778	37		0.506731
cg02089916	19.2777	5.24673	0.000238569	120	-1.26215		3	120558040	37		0.506731
cg06716684	2.08663	0.568181	0.000240218	120	-7.0922	JAM2	21	27011480	37	21:27011151-27013002	0.506731
cg10069305	66.7133	18.1679	0.000240619	120	2.73398	PACS2;PACS2;PACS2	14	105822926	37		0.506731
cg15952954	24.4738	6.66515	0.000240751	120	3.49439		17	41814178	37		0.506731
cg21494512	50.291	13.6855	0.000238081	120	2.1772	ZNF251	8	145953035	37		0.506731
cg01283246	-2.11793	0.577099	0.000242587	118	-6.49102	FBXL21;FBXL21	5	135266135	37		0.508847
cg22572779	25.7791	7.02557	0.000243191	120	3.05959	C6orf218	6	10434761	37		0.508847
cg17456266	-3.48604	0.950763	0.000245824	120	-7.27696	LOC387763	11	43964085	37	11:43963717-43964783	0.510363
cg19001542	73.3712	20.0123	0.000246074	119	2.87311	SYT2;SYT2	1	202572319	37		0.510363
cg25253716	-1.98035	0.539959	0.000244842	120	-4.79235	TMEM194A;TMEM194A	12	57472618	37	12:57471988-57473131	0.510363
cg16158396	37.6796	10.282	0.000247715	120	3.30432	MICAL1;MICAL1;ZBTB24	6	109787092	37		0.512268
cg01352705	25.7372	7.02823	0.000250282	120	-4.01616	XRCC5	2	216979551	37	2:216979283-216979861	0.516072
cg06480736	-7.17783	1.96077	0.000251502	119	-6.12365	SLCO4C1	5	101632321	37	5:101631594-101632481	0.517084
cg26352374	1.19257	0.326061	0.000254675	120	-9.12176	CCDC102A	16	57570280	37	16:57569377-57570631	0.521321
cg26365690	15.2399	4.16716	0.000255033	120	-5.58985	NMBR	6	142410061	37		0.521321
cg03554438	2.58023	0.705719	0.000256016	120	-3.64621		9	5590183	37	9:5589933-5590449	0.521827
cg09270028	-51.779	14.1698	0.000257999	120	1.72005		19	55983873	37		0.522864
cg14965628	2.49059	0.681475	0.000257478	120	-5.10377	CDC7;CDC7;CDC7	1	91967328	37	1:91966285-91967516	0.522864
cg00388716	1.82613	0.500147	0.00026103	120	-6.76576	RGMB-AS1;RGMB	5	98108862	37	5:98108467-98109699	0.526002
cg25025879	-28.8508	7.90085	0.000260604	120	-2.5063		12	53359317	37		0.526002
cg08781611	30.4012	8.32902	0.00026221	120	3.67492		14	69132299	37		0.526882
cg05445476	-28.8673	7.91449	0.000264908	120	-4.82301	C16orf53	16	29827295	37	16:29826859-29828805	0.530801
cg09530873	1.0115	0.277433	0.000266429	119	-7.17254	SOX2;SOX2-OT;SOX2-OT;SOX2-OT;SOX2-OT;SOX2-OT;SOX2-OT	3	181429657	37	3:181429479-181430278	0.532343
cg24637361	21.9405	6.01929	0.000267354	120	2.94434	ACADL	2	211090684	37		0.532691
cg00115288	-34.5544	9.48935	0.000271177	120	-1.94924	EPS8L2	11	705892	37	11:705629-707129	0.535794
cg00772840	2.15368	0.591437	0.000271124	120	-7.5869	AKAP8	19	15490660	37	19:15490228-15491105	0.535794
cg23191024	2.0218	0.555205	0.00027102	120	-7.52179	GAMT;GAMT;GAMT;GAMT	19	1401489	37	19:1400521-1401973	0.535794
cg10628465	36.8484	10.13	0.000275242	120	3.42339	TUBGCP2	10	135113384	37		0.539379
cg10842403	71.8376	19.7506	0.000275579	120	2.03116	SRC;SRC	20	35978735	37		0.539379
cg21651000	-10.8724	2.98955	0.000276033	120	-4.00687	NCOA2	8	71129472	37	8:71129256-71130029	0.539379
cg21916114	-100.935	27.7494	0.000275428	120	0.739608		11	67179657	37		0.539379
cg09685073	-36.7934	10.1335	0.000282487	120	1.61233	DKFZp686K1684	11	31885279	37		0.550474
cg18197146	-0.981067	0.270446	0.000286089	120	-5.21389	FRS3;PRICKLE4	6	41747905	37	6:41746862-41748500	0.555965
cg09913139	-22.2997	6.15089	0.000288471	120	3.53815		8	9086145	37		0.558461
cg15585190	56.1019	15.4763	0.000288948	120	3.41331	DSP;DSP	6	7585289	37		0.558461
cg02287134	34.4354	9.50894	0.000293043	120	1.12127	APP;APP;APP;APP;APP;APP;APP;APP;APP;APP	21	27513604	37		0.563306
cg05787462	38.7349	10.695	0.000292602	120	3.22792	TLK2;TLK2	17	60687713	37		0.563306
cg14329673	-1.83177	0.505942	0.000294019	120	-6.37393	DPY19L4;DPY19L4	8	95732141	37	8:95731466-95733197	0.563655
cg09291065	-42.2865	11.6987	0.000300764	120	1.83984	PPP2R2C;PPP2R2C;PPP2R2C	4	6454863	37		0.573485
cg17031607	1.99534	0.551983	0.000300518	120	-7.00595	PPM1G;PPM1G;PPM1G	2	27632331	37	2:27631813-27633260	0.573485
cg08734618	1.53704	0.425432	0.000302793	120	-7.0719	TSLP;TSLP	5	110408916	37	5:110408820-110409494	0.575807
cg25031943	40.3918	11.1862	0.000305196	120	3.55499	THAP4;THAP4	2	242543309	37		0.578824
cg07416030	16.7944	4.65279	0.000306765	120	-5.96073	LSM11	5	157170603	37	5:157169991-157170902	0.580248
cg10149856	50.1896	13.9182	0.000310912	120	3.19714	SOBP	6	107974548	37		0.583425
cg12542281	18.4167	5.1064	0.000310257	120	-4.6358	N4BP2L2;N4BP2L2	13	33113069	37	13:33112180-33113469	0.583425
cg27142229	2.6002	0.72106	0.000310857	120	-6.05067	CCDC94	19	4246911	37	19:4246581-4247853	0.583425
cg05498379	-3.15604	0.87572	0.000313428	120	-6.48412	WAC;WAC;WAC	10	28821244	37	10:28821118-28821369	0.585443
cg24407878	28.9968	8.04626	0.000313638	120	2.44199	HNRNPK;HNRNPK;HNRNPK;HNRNPK;HNRNPK;HNRNPK	9	86587088	37		0.585443
cg08260760	1.4243	0.3955	0.000316679	120	-8.32932	ATRN;ATRN	20	3451529	37	20:3451440-3451941	0.589566
cg07868339	27.8799	7.7459	0.000319058	119	3.42704	PITPNC1;PITPNC1	17	65404002	37		0.592442
cg02255184	-6.46842	1.79776	0.000320632	120	-5.91788	MANF	3	51422832	37	3:51422095-51422967	0.593526
cg23811850	40.0845	11.1424	0.000321315	120	-4.17225	FAM65B;FAM65B;FAM65B	6	24936246	37	6:24935848-24936382	0.593526
cg20662827	-37.9718	10.5657	0.000325778	120	3.84463	TOX	8	59728218	37		0.600205
cg26473844	-60.0947	16.7251	0.000326776	120	-3.36015	GDNF;GDNF;GDNF	5	37834909	37		0.600484
cg17026456	-1.12206	0.312402	0.000328485	120	-7.43383	PXN;PXN	12	120703085	37	12:120702413-120704727	0.602065
cg14979214	-31.0567	8.65638	0.000333577	120	-3.26467	CHKA;CHKA	11	67867059	37	11:67867055-67867186	0.6095
cg24180402	1.13259	0.315731	0.00033426	120	-5.04779	ACBD4;ACBD4;ACBD4;ACBD4	17	43221464	37	17:43221108-43222234	0.6095
cg26877478	-2.75797	0.769327	0.000337189	120	-5.91005		12	54140566	37	12:54140238-54140911	0.613264
cg18489012	-2.00822	0.560349	0.000338539	120	-5.56068	SFRS3	6	36561954	37	6:36561322-36562738	0.614145
cg05588111	-2.07159	0.578939	0.000345888	119	-4.70803	NCRNA00081;NCRNA00081;NCRNA00081;NCRNA00081;SHOC2;NCRNA00081	10	112678594	37	10:112678485-112679556	0.619555
cg09117878	9.52644	2.66183	0.000345036	120	-6.77301	STXBP3	1	109289049	37	1:109288521-109290415	0.619555
cg15484244	42.3657	11.836	0.000344414	120	-4.13752	NIN;NIN;NIN	14	51298370	37		0.619555
cg22335246	-54.7141	15.2828	0.000343449	120	-3.54868	PLA2G1B	12	120763591	37	12:120762627-120763967	0.619555
cg24892710	-3.33357	0.931432	0.000344953	120	-6.65031	RAD52;RAD52;RAD52;RAD52;RAD52	12	1059022	37	12:1058163-1059532	0.619555
cg14817765	37.445	10.4726	0.000349523	120	2.97686	SNORD119;SNRPB;SNRPB	20	2444494	37		0.624488
cg20429350	-31.7046	8.86941	0.000350764	120	3.05486	PRDM16;PRDM16	1	3140623	37		0.62513
cg09616787	-40.138	11.2334	0.000352783	120	3.07722	SMAD3;SMAD3;SMAD3;SMAD3	15	67477726	37	15:67477680-67477790	0.627153
cg04092513	1.88566	0.528444	0.000359263	120	-6.62341	C2orf60;C2orf60;C2orf47	2	200819919	37	2:200819719-200821242	0.637076
cg08128133	-25.3123	7.10321	0.000365933	120	3.13256	FRAS1;FRAS1	4	79253328	37		0.647287
cg00035220	-27.3051	7.67748	0.000375795	120	2.23041	PTPRN2;PTPRN2;PTPRN2	7	158197980	37	7:158197949-158198332	0.661828
cg27481725	1.04277	0.293213	0.00037602	120	-3.8855	ADARB2	10	1311191	37	10:1311184-1311403	0.661828
cg13156682	58.0967	16.343	0.000378206	120	3.12168	UBE3B;UBE3B	12	109932245	37		0.664028
cg27653783	58.1153	16.3684	0.000384567	120	3.30848		11	13087008	37		0.673529
cg00365411	-47.6747	13.4312	0.00038588	120	3.74766	TESSP1	16	2851243	37		0.674164
cg00009085	-58.5234	16.5069	0.000392021	120	1.00372	RBM33	7	155473359	37		0.683149
cg01100864	1.28068	0.361288	0.000392949	120	-8.46484	VPS33A	12	122750645	37	12:122750034-122751827	0.683149
cg06834666	-27.7223	7.83591	0.000403397	120	3.25453	LOC101929753;MYO3B;MYO3B;MYO3B;MYO3B;MYO3B	2	171207683	37		0.699599
cg12101412	35.5527	10.0633	0.000411024	120	3.6405	USP42	7	6161164	37		0.709039
cg17184392	-2.48045	0.702358	0.000413049	120	-7.40872	C17orf61	17	7307572	37	17:7306504-7308043	0.709039
cg21315358	-4.22948	1.19761	0.000413059	119	-4.54781		13	77453785	37	13:77453540-77454037	0.709039
cg26299419	79.9051	22.6274	0.000413465	120	2.14783	EPHX2;EPHX2;EPHX2;EPHX2	8	27382097	37		0.709039
cg27148471	-1.23882	0.350831	0.000413839	120	-6.15172	RUVBL1	3	127842966	37	3:127842102-127843383	0.709039
cg19557455	14.1283	4.00194	0.000414988	120	3.0391	DHX29	5	54566274	37		0.709295
ch.16.50217098R	-17.8546	5.06053	0.000418397	120	-3.84256		16	51659597	36		0.713402
cg00164582	41.0943	11.651	0.000420122	119	3.90728	SH3PXD2A	10	105422854	37		0.714626
cg03017418	-2.15149	0.610541	0.000425237	119	-6.73287	CDK5;CDK5;SLC4A2	7	150755335	37	7:150754717-150755666	0.72018
cg04767507	57.7177	16.3881	0.000428422	120	2.71808	ZMIZ1	10	80989841	37		0.72018
cg07469408	1.33143	0.377945	0.000426984	120	-7.61157	JDP2;JDP2;JDP2	14	75894384	37	14:75893231-75895730	0.72018
cg14748538	2.40592	0.683068	0.000427948	120	-6.95472	NOXA1;NOXA1;NOXA1;EXD3;EXD3;EXD3;EXD3	9	140317803	37	9:140316733-140318624	0.72018
cg26756050	-1.50329	0.426839	0.000428464	120	-7.84703	GOLIM4;GOLIM4	3	167813835	37	3:167812347-167813937	0.72018
cg09320971	2.20976	0.627665	0.000430568	120	-6.3707		2	42068068	37	2:42067594-42068830	0.721189
cg12513920	-3.22212	0.915304	0.000431098	120	-6.74915	FBXL17	5	107717972	37	5:107717925-107718280	0.721189
cg05991092	-46.1743	13.1216	0.000433276	120	1.75029		10	134731965	37		0.72143
cg26544786	57.137	16.2346	0.000432417	120	-3.66059	AEN	15	89164951	37	15:89163927-89165053	0.72143
cg25176742	1.11663	0.317414	0.000434968	120	-6.65127	GABPB1;GABPB1;GABPB1;LOC100129387;GABPB1;FLJ10038;GABPB1;GABPB1;GABPB1;GABPB1;GABPB1;GABPB1	15	50647253	37		0.722551
cg16768930	-51.7019	14.7046	0.000438028	120	-1.30387		19	54348222	37		0.725934
cg10096873	-2.66777	0.75893	0.000439468	120	-3.65001	BTBD8	1	92546470	37	1:92545643-92546946	0.726623
cg02842377	73.2825	20.8588	0.000442632	120	2.9733	C3orf21	3	194790614	37		0.72885
cg16339238	2.975	0.846973	0.000443898	120	-6.69076	THBD	20	23029298	37		0.72885
cg19671694	81.6443	23.2427	0.000443602	120	2.27194	CABLES2	20	60971696	37		0.72885
cg01443067	14.3056	4.07438	0.000446241	120	-5.13318	USP8;USP8;USP8;USP8;USP8	15	50716755	37	15:50716023-50717079	0.731006
cg09513126	22.1678	6.31671	0.000449139	120	3.5865	PHTF2;PHTF2;PHTF2;PHTF2;PHTF2	7	77549683	37		0.734058
cg01824208	63.0271	18.0261	0.000471534	120	3.09859		3	13261190	37		0.734309
cg01851809	7.52126	2.14604	0.000457085	120	-5.27368	MUDENG;MUDENG;EXOC5	14	57735266	37	14:57734653-57736451	0.734309
cg02865164	63.909	18.2742	0.000470123	120	2.78239	TPM2;TPM2;TPM2;TPM2	9	35684066	37		0.734309
cg04396567	1.72975	0.49443	0.000467923	120	-4.33595	AUTS2;AUTS2;AUTS2	7	69289519	37		0.734309
cg04873130	-33.1986	9.49197	0.000469561	120	3.38732	FAM13A	4	89781466	37		0.734309
cg05897087	49.0579	13.9904	0.000453966	120	3.09777	DGKZ;DGKZ;DGKZ;DGKZ	11	46397185	37		0.734309
cg06528160	1.69258	0.482976	0.000457509	119	-3.62978		4	137634559	37		0.734309
cg07159490	0.815848	0.233241	0.000468975	120	-7.92584	NXPH4	12	57610078	37		0.734309
cg07189898	42.356	12.0934	0.000461078	118	3.54441	ARHGAP26;ARHGAP26	5	142200754	37		0.734309
cg08311965	1.85842	0.531109	0.000466786	120	-6.58125	MMP15;MMP15	16	58059985	37		0.734309
cg10747266	33.7853	9.65498	0.000466549	120	-3.82215	ZBTB12	6	31870263	37	6:31869102-31870991	0.734309
cg12484756	1.69443	0.484427	0.000469106	120	-6.97511	ILF3;ILF3;ILF3;ILF3;LOC147727;ILF3	19	10764617	37	19:10763875-10765768	0.734309
cg12840751	35.2241	10.0623	0.000464221	120	2.80667		14	38746920	37		0.734309
cg14178173	-25.0346	7.1369	0.000451878	120	1.18512	PTPRN2;PTPRN2;PTPRN2	7	157495532	37		0.734309
cg14552663	1.81811	0.518292	0.000451682	120	-6.6774	PARD6B	20	49347896	37	20:49347374-49348221	0.734309
cg17886413	-21.853	6.24624	0.00046775	120	3.6431	PCGF3	4	745243	37		0.734309
cg19710970	-41.8844	11.966	0.000464786	119	-4.4672	GLT8D1;SPCS1;GLT8D1	3	52740246	37	3:52739765-52740250	0.734309
cg21808111	-38.2157	10.9309	0.000472068	120	4.03548	OLFML2A	9	127538167	37		0.734309
cg22855876	-3.72108	1.06407	0.000470453	120	-6.68693	TMEM214;TMEM214	2	27256034	37	2:27255008-27256589	0.734309
cg23991721	1.91719	0.547267	0.000459685	120	-7.32837	C19orf26;C19orf26	19	1237877	37	19:1236862-1238273	0.734309
cg24648986	-31.2585	8.92229	0.000459322	120	3.11571		2	235478819	37	2:235478682-235478925	0.734309
ch.7.2691555F	2.54305	0.725554	0.000456655	120	-5.2467	ZC3HC1	7	129667665	36		0.734309
cg23559352	1.25733	0.359699	0.000473168	120	-6.85462		18	74203659	37		0.734409
cg01351425	-35.9567	10.2955	0.000478582	120	1.11677	INS-IGF2;INS-IGF2;IGF2;IGF2	11	2170831	37		0.735288
cg06011205	-57.3046	16.403	0.000476663	120	2.22061	FAM49A	2	16838119	37		0.735288
cg08445278	-41.5507	11.8966	0.000478241	118	-1.56605		22	30671877	37	22:30671854-30671919	0.735288
cg13329095	-46.1062	13.2023	0.000478917	120	2.81121	FAM76A;FAM76A;FAM76A;FAM76A;FAM76A	1	28087015	37		0.735288
cg14276220	-15.9765	4.57204	0.00047514	120	3.43829	FLCN	17	17121133	37		0.735288
cg23221540	51.4166	14.7283	0.000481219	120	3.18043	SLC12A7	5	1092417	37		0.737226
cg00724774	2.36619	0.678273	0.000485635	119	-8.39103	ATP8B3	19	1812282	37	19:1811951-1813286	0.737596
cg06550177	1.80274	0.516594	0.000483627	120	-5.58955		7	5469535	37	7:5469096-5469536	0.737596
cg12286541	-16.3088	4.67477	0.000485417	120	3.64183	AZIN1;AZIN1;AZIN1	8	103843324	37		0.737596
cg12553364	39.7367	11.3936	0.000487345	120	4.10031	GALNT10	5	153755258	37		0.737596
cg13192786	44.9457	12.8879	0.000487699	120	3.35457	GFOD1;GFOD1	6	13414079	37		0.737596
cg21878890	-42.4365	12.1603	0.000483469	120	-4.07076		14	75725895	37	14:75725328-75726411	0.737596
cg00801196	36.0745	10.3521	0.000492622	116	-4.71002	DHRS7B	17	21030088	37	17:21029877-21030929	0.740555
cg15065571	-27.164	7.79571	0.000493082	120	-4.70944	AMZ1;AMZ1	7	2727825	37	7:2727641-2728897	0.740555
cg22812457	-42.1511	12.0982	0.000493832	120	-3.75631	PEX5;PEX5;PEX5;PEX5;PEX5	12	7341629	37	12:7340703-7342401	0.740555
cg25458523	-1.98235	0.568874	0.000492709	120	-6.233	MIR6790;GTF2F1	19	6393546	37	19:6392982-6394045	0.740555
cg09413498	60.768	17.4512	0.000497378	120	2.8866		8	58173601	37		0.744298
cg08504402	39.4305	11.3291	0.000500542	120	3.27216	USP8;USP8;USP8	15	50784950	37		0.747457
cg11037787	47.5282	13.6588	0.000502019	120	3.09351	PLA2G2A;PLA2G2A;PLA2G2A;PLA2G2A	1	20307002	37		0.748087
cg09453636	-37.1395	10.6851	0.000509286	120	1.24562	CRYGD	2	208990238	37		0.752135
cg13005708	1.3432	0.386588	0.0005118	120	-7.58092	FLJ45244;DICER1	14	95623832	37	14:95623615-95624210	0.752135
cg13121738	19.0599	5.48211	0.000507521	120	3.15557		8	142064774	37		0.752135
cg14573635	-93.0898	26.7937	0.000512158	120	2.35993	JARID2;JARID2	6	15497328	37		0.752135
cg17395354	-17.2436	4.95883	0.000506387	120	-6.0848	WTAP;WTAP;WTAP	6	160148041	37	6:160147845-160148603	0.752135
cg23552779	-1.18818	0.341866	0.000509778	120	-7.25364	HYAL3;NAT6;HYAL3	3	50336827	37	3:50335451-50337508	0.752135
cg27497474	-45.3603	13.0554	0.000511914	120	3.59507	ADHFE1	8	67376612	37		0.752135
cg00039794	1.95134	0.562102	0.000517549	120	-6.79472	CCDC138	2	109403368	37	2:109402746-109404149	0.752343
cg02162906	-2.78141	0.801217	0.000517603	120	-3.53486	DKK1	10	54073488	37	10:54073469-54074818	0.752343
cg06858167	-34.8724	10.0439	0.000516605	120	2.4738	COL25A1;COL25A1;COL25A1;COL25A1	4	109821335	37		0.752343
cg13909949	-28.966	8.34189	0.000515926	120	3.66613		20	59173606	37		0.752343
cg24624764	-22.3844	6.44705	0.00051652	120	3.8167	IL12RB2;IL12RB2;IL12RB2;IL12RB2;IL12RB2;IL12RB2	1	67845494	37		0.752343
cg02405813	19.4186	5.6005	0.000525732	120	-2.023	TPBG;TPBG	6	83072522	37		0.762596
cg00132626	30.4127	8.77807	0.00053097	120	3.89617	ATPAF1;ATPAF1;ATPAF1;ATPAF1	1	47124121	37		0.768622
cg12448860	-1.95421	0.56431	0.000534166	120	-5.67489	AIM1	6	106959601	37		0.771674
cg25209761	17.7559	5.12878	0.000536168	120	3.73131	RAD51L3-RFFL	17	33419596	37		0.772991
cg01570480	-16.35	4.72563	0.000540467	120	5.5562	CAPN1	11	64951916	37		0.777499
cg03452993	30.9116	8.93569	0.000541487	120	3.20071	DIP2C	10	438524	37		0.777499
cg09101826	14.8705	4.30017	0.000543975	120	-5.80017	MESP1;MESP1	15	90294471	37		0.778756
cg09457752	33.8884	9.8005	0.000544558	120	1.77629		2	68672738	37		0.778756
cg06675248	-17.7101	5.12809	0.000553255	120	-2.41866	ZNF232;USP6	17	5019611	37	17:5019434-5019762	0.783909
cg06839631	-25.1369	7.28241	0.000557003	120	-3.54347		10	102469948	37		0.783909
cg09336508	-41.0731	11.8993	0.000556998	120	3.9144	DNAH3	16	20976025	37		0.783909
cg09868451	-2.4547	0.710899	0.000554497	120	-6.19205	MTHFD2;MTHFD2;MTHFD2	2	74425749	37	2:74425084-74426904	0.783909
cg15049968	-3.03683	0.878942	0.000550099	120	-4.96884	ST8SIA5	18	44337910	37		0.783909
cg24341050	-34.2148	9.90727	0.000553361	120	2.87534	LINC00929;LINC00929	15	26360975	37		0.783909
cg25083270	-4.91457	1.42351	0.000555555	120	-6.26681	SNTB2	16	69220946	37	16:69220809-69221109	0.783909
cg27244723	-42.7203	12.3735	0.000555279	120	-4.13326	XPO4	13	21476350	37	13:21476223-21477523	0.783909
cg01947015	-28.8764	8.37257	0.000562822	120	3.08535	DPY19L1P1	7	32676460	37		0.788712
cg16901896	23.1328	6.70811	0.000563751	120	-1.78154	BRIP1	17	59914735	37	17:59914611-59914921	0.788712
cg23324824	-65.6358	19.0314	0.000563042	120	-3.63746	FSCN1	7	5634408	37		0.788712
cg00056508	70.8534	20.5538	0.000566404	119	2.18835	HMCN2	9	133258535	37		0.789847
cg01884997	32.19	9.34641	0.000572958	120	3.17638	GS1-279B7.1	1	185304197	37		0.789847
cg03399028	-33.2397	9.64778	0.000570389	120	0.25095	RHCG	15	90030410	37		0.789847
cg06757436	-36.2882	10.5283	0.00056743	114	3.35477	NUP133	1	229644978	37	1:229644938-229645000	0.789847
cg19976045	16.166	4.69201	0.000570122	120	-3.94391		18	30132492	37	18:30132266-30132803	0.789847
cg20673165	-37.6218	10.923	0.000572587	120	2.93585	MKL2;MKL2	16	14299674	37		0.789847
cg23783076	50.6596	14.7101	0.000573471	119	2.8205	PRR5L	11	36317144	37		0.789847
cg24889207	49.169	14.2677	0.000568584	120	2.85562	CIT	12	120124618	37		0.789847
cg01940336	-48.8093	14.1774	0.000575838	120	1.29514	SLC8A2	19	47935484	37		0.791571
cg25347743	72.5293	21.0706	0.000576981	120	2.23706	ASCC2;ASCC2	22	30193271	37		0.791607
cg00968461	17.8166	5.18272	0.000586714	119	-2.82501		12	69678000	37		0.791805
cg05994850	-28.1397	8.19712	0.000597218	120	0.916875		6	30095341	37		0.791805
cg06848047	1.35577	0.394614	0.000591069	120	-7.2514	SNCA;SNCA;SNCA;SNCA	4	90757629	37	4:90757621-90759333	0.791805
cg07238439	35.6588	10.366	0.000581794	120	2.84182	TPCN1;TPCN1	12	113710369	37		0.791805
cg07326765	-23.2198	6.75491	0.000587164	120	1.27176	CRY2;CRY2	11	45868449	37		0.791805
cg09156721	-50.1798	14.614	0.000595465	120	2.9413	FAM38A	16	88787594	37	16:88787476-88787595	0.791805
cg09463656	30.0835	8.76014	0.000594442	120	-3.0946	HS3ST3A1	17	13505751	37		0.791805
cg13616912	-40.2691	11.7167	0.000588403	120	-2.93494	CHRDL2	11	74442740	37		0.791805
cg14095843	39.5423	11.5029	0.000586923	120	-3.70442		20	32803960	37		0.791805
cg14277236	-25.2778	7.35773	0.00059137	120	3.76902	DTNB;DTNB;DTNB;DTNB;DTNB;DTNB;DTNB;DTNB	2	25675811	37		0.791805
cg15142890	66.1725	19.2644	0.000592634	120	3.16666	SLC6A19	5	1212545	37	5:1212390-1212667	0.791805
cg19448615	-18.1148	5.27192	0.000590173	120	3.32583	FOXN3;FOXN3	14	89647435	37		0.791805
cg20870064	-61.9678	18.0229	0.000585402	120	1.862	IL32;IL32;IL32;IL32;IL32;IL32;IL32;IL32;IL32	16	3119465	37		0.791805
cg22037565	-21.7496	6.32971	0.00059014	120	3.84914		13	38984023	37		0.791805
cg22324709	2.67931	0.780425	0.000596636	119	-4.85154	PDZD2	5	31825953	37	5:31825253-31826401	0.791805
cg22503354	-36.4613	10.5966	0.000579883	119	-3.50334	PEX5;PEX5;PEX5;PEX5;PEX5	12	7341644	37	12:7340703-7342401	0.791805
cg24380168	2.26642	0.660065	0.000595538	120	-7.08252	CCM2;CCM2;CCM2;CCM2	7	45040141	37	7:45038780-45040279	0.791805
cg24692049	-33.3164	9.69317	0.000587974	120	2.9355		2	190141000	37		0.791805
cg13828610	-39.0423	11.3778	0.000600402	120	3.49159		6	3825986	37	6:3825521-3826256	0.793062
cg17260276	30.468	8.87908	0.000600394	120	0.603563	ARTN;ARTN;ARTN	1	44399855	37	1:44399465-44401219	0.793062
cg23002595	-43.0126	12.5399	0.000603482	120	3.14178	CCT7;CCT7;CCT7;CCT7;CCT7;CCT7	2	73466040	37		0.795648
cg22647292	-24.298	7.09004	0.000610144	120	3.97572	METTL2B	7	128133882	37		0.802939
cg23605797	51.6227	15.0685	0.000612859	119	2.90365	GREB1	2	11759194	37		0.805019
cg06873476	45.7483	13.3575	0.000614975	120	3.09135	LRCH3	3	197588138	37		0.805374
cg13622775	19.6719	5.74407	0.0006154	120	3.2299	LOC101929710	5	95322372	37		0.805374
cg05262191	-53.9854	15.7691	0.000618241	120	-3.03913		1	1714271	37	1:1713952-1714722	0.806105
cg05738695	75.2413	21.9834	0.000620155	120	2.64964	MAD1L1;MAD1L1;MAD1L1;MAD1L1;MAD1L1;MAD1L1	7	1905894	37	7:1905840-1906083	0.806105
cg06706076	3.66443	1.07048	0.000618979	120	-4.3116	SH2B2	7	101931088	37		0.806105
cg19076160	25.8582	7.55538	0.000620505	120	2.02055		1	192095514	37		0.806105
cg26728390	14.5072	4.2406	0.00062387	120	5.36162	KIAA1688	8	145777781	37		0.808995
cg16791539	1.48477	0.434133	0.000626052	120	-7.58011	NAP1L4;NAP1L4	11	3013509	37	11:3012969-3014585	0.810343
cg01116469	2.71485	0.794868	0.000636721	120	-5.75267	LOC101929464;PHC2;PHC2	1	33815825	37		0.813759
cg02874226	42.0925	12.32	0.00063411	119	3.50983		5	180699004	37		0.813759
cg08635366	52.0039	15.2129	0.000629877	119	2.60506	WDR25;WDR25	14	100860397	37		0.813759
cg10599035	1.94783	0.570259	0.000636199	120	-7.14957	MEA1;KLHDC3	6	42981724	37	6:42981089-42982340	0.813759
cg12882276	-58.333	17.0738	0.000634251	120	2.73094		20	34290628	37		0.813759
cg20483936	-61.7621	18.0754	0.000633327	120	-2.25113	NDRG1;NDRG1;NDRG1;NDRG1	8	134310304	37		0.813759
cg22813744	-8.98203	2.62949	0.000635754	120	-6.40143	KCTD21;USP35	11	77899778	37	11:77899467-77900041	0.813759
cg02292206	25.4353	7.45308	0.000643168	120	3.60841	ATP6V0E2;LOC401431;ATP6V0E2	7	149569715	37	7:149569471-149570460	0.814659
cg03087846	76.2154	22.3281	0.000641493	119	2.37738	TPCN1;TPCN1;TPCN1	12	113729613	37		0.814659
cg12555306	1.43958	0.42182	0.000643028	120	-8.48003	ZNF256	19	58459142	37	19:58458399-58459493	0.814659
cg18264306	1.2085	0.353988	0.000640277	120	-9.3085	ARL6;ARL6	3	97483471	37	3:97482916-97483858	0.814659
cg19627145	63.9939	18.7465	0.000641012	120	2.59349	NFKBIL2	8	145662110	37		0.814659
cg08763105	-38.9658	11.4235	0.000647165	120	2.86907	CPPED1;CPPED1	16	12847253	37		0.81802
cg14774893	42.7553	12.5362	0.000648349	120	3.45629		17	1167873	37		0.81802
cg19757382	-26.6479	7.81541	0.000650435	120	-1.85792	MYEOV2;MYEOV2	2	241076313	37		0.81802
cg27106230	-4.28713	1.25718	0.000649384	120	-5.20629	STK24;STK24	13	99229068	37	13:99228217-99230042	0.81802
cg22738018	0.982664	0.288278	0.000652639	120	-4.76851	LINC01125	2	98313800	37	2:98313420-98314472	0.819339
cg13198321	1.55598	0.45657	0.000654456	120	-6.89958	ALDH1A2;ALDH1A2;ALDH1A2;ALDH1A2	15	58357891	37		0.820169
cg26080782	-11.4958	3.37411	0.000656641	120	-3.61086	COX15;CUTC;COX15	10	101492713	37	10:101490997-101492758	0.821456
cg20645941	2.36898	0.695439	0.000658136	108	-6.88553	FBXO15;FBXO15;C18orf55	18	71815161	37	18:71814856-71816018	0.821876
cg23872155	-36.07	10.5916	0.000660374	120	2.29786	UBAC2;UBAC2;UBAC2;MIR548AN	13	100027035	37		0.823222
cg27247852	18.6256	5.4704	0.000662154	119	4.26332	DLAT	11	111903428	37		0.823993
cg16015805	-10.9554	3.2187	0.00066488	120	-3.91007		18	76634037	37		0.824492
cg20124982	30.8276	9.05643	0.0006642	120	3.71681	STK17A	7	43656107	37		0.824492
cg08106124	25.6412	7.53607	0.000667806	120	-4.08106	APBB2;APBB2;APBB2	4	40926641	37	4:40925693-40927213	0.826675
cg01219129	-3.36041	0.988213	0.000672646	120	-7.19933		19	56826779	37	19:56825459-56827179	0.828069
cg01278093	39.5996	11.6639	0.000686156	120	3.93078	ANKRD16	10	5905261	37		0.828069
cg01588961	-35.3394	10.4095	0.000686444	120	3.16341		21	35519676	37		0.828069
cg05045335	-60.3151	17.7329	0.000670625	120	0.234963	RERE;RERE;RERE	1	8457417	37		0.828069
cg07143817	-31.9786	9.41172	0.000679431	120	-3.86849	DDX46	5	134094872	37	5:134093865-134095743	0.828069
cg07564287	28.8334	8.48195	0.000675381	120	0.74282	HCN1	5	45694523	37		0.828069
cg10919176	1.39942	0.412202	0.000686331	120	-6.91768	NUDCD1;ENY2	8	110346552	37	8:110345585-110347047	0.828069
cg14337168	3.87133	1.13875	0.000674745	120	-6.38354	CABIN1;CABIN1;CABIN1	22	24551888	37		0.828069
cg15069620	26.5704	7.82425	0.000684017	120	3.74423	EBF3	10	131686103	37		0.828069
cg15566749	1.42333	0.419207	0.000685549	120	-7.87495	C19orf39	19	11485354	37	19:11484781-11486472	0.828069
cg15893501	-32.9815	9.71246	0.000684299	120	2.10396		4	152878514	37		0.828069
cg16528149	23.0963	6.80299	0.000686215	120	3.75377	ADCK1;ADCK1	14	78292194	37		0.828069
cg18227086	-3.14324	0.924465	0.000673709	120	-5.70161	PTS	11	112097050	37	11:112096624-112098186	0.828069
cg20124547	20.4986	6.03118	0.00067689	117	2.86731	OLA1;OLA1	2	175062978	37		0.828069
cg21523564	1.95398	0.575334	0.000683124	120	-6.19527		15	75251491	37	15:75250560-75251600	0.828069
cg02022455	-31.3352	9.23742	0.000693335	120	3.73195	ALDH3A2;ALDH3A2	17	19565259	37		0.830732
cg12846938	0.971508	0.286291	0.000690233	119	-8.97617	MIR639;TECR	19	14640140	37	19:14639815-14641266	0.830732
cg22324934	2.56403	0.755855	0.00069326	120	-5.32501		6	1383631	37		0.830732
cg24837744	-1.704	0.502271	0.000692338	120	-6.25623		17	7620647	37	17:7619707-7621102	0.830732
cg11491601	-2.08859	0.616242	0.000700864	120	-6.52921	PJA2	5	108745394	37	5:108745381-108745505	0.836925
cg14282180	12.4324	3.66771	0.000699729	120	-6.17829	MSH2	2	47630433	37	2:47629598-47631069	0.836925
cg24882726	-20.1991	5.96147	0.000703356	120	2.77224		3	83267915	37		0.838489
cg25100365	2.02152	0.596712	0.000704648	120	-4.72632	PNRC1	6	89789448	37		0.838619
cg20953468	69.7089	20.5895	0.000710088	120	2.83985		11	115767194	37		0.843112
cg27627821	-35.0678	10.3586	0.0007108	120	1.58462		4	177347632	37		0.843112
cg00180470	-17.8429	5.2731	0.000715	119	6.17825		16	11343465	37		0.843345
cg01164819	-116.555	34.5139	0.000732734	120	0.781547	EIF2B5	3	183855762	37		0.843345
cg02782552	52.9491	15.6623	0.000723083	120	2.83535		12	5281522	37		0.843345
cg04282594	15.7924	4.67139	0.000723087	118	-3.85469	PDE9A;PDE9A;PDE9A;PDE9A;PDE9A;PDE9A;PDE9A;PDE9A;PDE9A;PDE9A;PDE9A;PDE9A;PDE9A;PDE9A;PDE9A;PDE9A;PDE9A;PDE9A;PDE9A;PDE9A	21	44073246	37	21:44072208-44073357	0.843345
cg04483469	56.3824	16.6772	0.000722751	120	2.71945	EPHB4	7	100421296	37		0.843345
cg06534081	-23.2001	6.85982	0.000719521	120	2.79378	DCDC5	11	31006183	37		0.843345
cg08276334	37.2221	11.0032	0.000717391	119	3.35667		21	27750811	37		0.843345
cg09120145	-65.0755	19.277	0.000735964	120	-3.56536	COX11;COX11;COX11;COX11;STXBP4;COX11;STXBP4	17	53046135	37	17:53045107-53047053	0.843345
cg10024508	31.7448	9.40351	0.000735901	120	3.64703	CHID1;CHID1;CHID1;CHID1;CHID1	11	882319	37		0.843345
cg10061927	73.7902	21.8044	0.000713875	119	2.91439		14	88620324	37		0.843345
cg10779348	43.0514	12.7313	0.000720834	120	3.39056	RELB	19	45518072	37		0.843345
cg11111991	3.01944	0.893574	0.000727324	120	-3.98042		6	148466250	37	6:148466100-148466367	0.843345
cg12090505	-43.1786	12.7611	0.000715417	120	-1.49986		4	153493645	37		0.843345
cg17116170	-33.8567	10.0243	0.000731581	120	0.782411	OR1M1	19	9204418	37		0.843345
cg20111107	45.6955	13.5301	0.000731929	120	2.1073	DNAAF5;DNAAF5	7	774534	37		0.843345
cg22337313	37.093	10.981	0.000730328	120	3.13076	PPIE;PPIE;BMP8B	1	40226846	37		0.843345
cg22436126	-61.3632	18.1624	0.000728592	120	0.485395	BAIAP2;BAIAP2;BAIAP2;BAIAP2	17	79024233	37		0.843345
cg22608572	61.7409	18.2863	0.000734545	120	2.90152	TENM3	4	183696165	37		0.843345
cg24078985	33.9212	10.0466	0.000734414	119	-4.03388	ZNF793	19	37997703	37	19:37996877-37998145	0.843345
cg24851539	-2.50774	0.742169	0.000727669	120	-6.088	MDGA2;MDGA2	14	48143959	37		0.843345
cg26545313	-49.5006	14.6506	0.000728151	120	2.93346	RGS12;RGS12;RGS12	4	3417677	37		0.843345
cg01289352	-31.5841	9.36223	0.000742017	117	3.27927	POU6F2;POU6F2	7	39074034	37		0.846342
cg05614952	44.5367	13.2019	0.000742159	120	3.04069	GOLGA3	12	133384565	37		0.846342
cg24667115	5.59957	1.65973	0.0007414	120	-4.26248	BACH2;BACH2	6	91004482	37		0.846342
cg21686225	3.23349	0.958644	0.000743586	120	-4.27998	ID3;ID3	1	23886191	37	1:23886055-23886244	0.846608
cg01626707	-33.0363	9.79832	0.000747252	120	-0.773217		14	105946891	37	14:105946632-105947581	0.846704
cg13974310	58.1417	17.2402	0.000745017	120	2.16283	HDAC4	2	240062849	37		0.846704
cg21712019	22.6406	6.71456	0.000746622	120	-5.70265	FUZ	19	50316342	37	19:50315603-50317200	0.846704
cg05628567	3.24509	0.96418	0.00076363	120	-6.42993	SH2D2A;SH2D2A;SH2D2A;SH2D2A;SH2D2A	1	156783944	37	1:156783428-156784297	0.863882
cg16011258	1.6083	0.478168	0.000769746	120	-8.08361	NECAP2;NECAP2;NECAP2	1	16767021	37	1:16766637-16768256	0.869415
cg10629121	-53.0567	15.7772	0.000771363	119	2.75417		1	96546734	37	1:96546343-96546992	0.869855
cg24099977	-62.9929	18.7352	0.000773007	120	1.83313		8	111842246	37		0.870326
cg12341047	-35.8531	10.6668	0.000776082	120	-2.67135	FGF5;FGF5	4	81188471	37		0.870395
cg14450821	-1.90786	0.567527	0.000774627	120	-5.2372	SPPL2A	15	51058122	37	15:51056564-51058403	0.870395
cg15956845	-23.1384	6.8845	0.00077675	120	3.74768		3	196764486	37	3:196764299-196764505	0.870395
cg08936411	40.0244	11.911	0.000778639	119	2.18579	GRID2	4	94054310	37		0.870508
cg26656300	37.6837	11.2152	0.000779305	120	-3.89652	ANXA3;ANXA3	4	79472821	37		0.870508
cg01067051	-5.0312	1.49838	0.000785768	120	-4.14112	DACT1;DACT1;DACT1;DACT1	14	59105394	37	14:59105276-59105925	0.87087
cg06599170	24.4738	7.28549	0.000781545	120	-3.62129	C20orf26;CRNKL1	20	20032580	37	20:20032572-20033793	0.87087
cg26747273	-41.8954	12.4771	0.000785724	119	0.215247	IDO2	8	39865296	37		0.87087
cg26934480	27.0125	8.04209	0.00078255	120	2.88794	SHISA6;SHISA6;SHISA6	17	11168108	37		0.87087
ch.9.84051654F	1.00322	0.298736	0.000784488	120	-5.80627		9	84861834	36		0.87087
cg24310461	-2.0175	0.600999	0.000788175	120	-6.23816	C1orf115	1	220863572	37	1:220862984-220864239	0.872175
cg02749984	-19.9609	5.9535	0.00079998	120	3.91525		4	141418478	37		0.881553
cg06247015	-1.68462	0.502435	0.000799646	119	-7.78062	SERHL2	22	42949727	37	22:42949457-42950202	0.881553
cg07479786	-35.7666	10.672	0.00080389	119	3.46558	ANXA9	1	150967828	37	1:150967677-150968537	0.881553
cg07915528	1.86014	0.55487	0.000801179	120	-5.61733	CYB5R1	1	202936986	37		0.881553
cg18589262	1.55099	0.46279	0.000804106	120	-7.87201	DCAF7	17	61628333	37	17:61627002-61628669	0.881553
cg27639569	16.9845	5.0668	0.00080196	120	3.85405	JAZF1	7	27936355	37		0.881553
cg10301775	-19.1602	5.71893	0.000807215	120	2.37309	TTC39B;TTC39B;TTC39B;TTC39B;TTC39B	9	15250231	37		0.883595
cg05129610	30.899	9.22405	0.000808625	120	-3.7199	FAM126A	7	23053937	37	7:23052701-23054214	0.883775
cg00318756	2.00764	0.600011	0.00081984	120	-6.02354	IL12RB2	1	67773020	37		0.887172
cg00958815	14.467	4.32639	0.000826067	120	3.90547	C6orf27	6	31736112	37		0.887172
cg09900463	-31.3292	9.35849	0.000814913	120	-4.57985		16	3179627	37	16:3179378-3179905	0.887172
cg10035303	40.9768	12.251	0.00082353	120	-4.1037	TRPC4AP;TRPC4AP	20	33680179	37	20:33679638-33681358	0.887172
cg13722634	-0.906423	0.270828	0.000817328	120	-8.35001	WIBG;WIBG	12	56321803	37	12:56319998-56321947	0.887172
cg16521460	19.2622	5.76076	0.000826742	120	3.15451	APC;APC;APC	5	112156317	37		0.887172
cg17200564	-1.8635	0.556948	0.000820127	120	-4.51703	EIF3F	11	8008592	37	11:8008092-8009094	0.887172
cg17330305	40.4453	12.0943	0.000825329	120	-2.91477	PPM1E	17	56834361	37		0.887172
cg21418052	38.2818	11.4407	0.000819573	120	-0.867837	B3GALTL	13	31773806	37	13:31773146-31774702	0.887172
cg23850707	5.23647	1.56592	0.00082573	120	-4.79475	RAB27A	15	55582494	37	15:55581889-55583380	0.887172
cg25347200	-39.46	11.7926	0.000819401	120	-2.73415		1	227619694	37		0.887172
cg27281205	37.7112	11.2729	0.000821954	120	3.42691	ASB2	14	94444246	37		0.887172
cg06160682	-21.3901	6.40603	0.000840629	119	3.09813	KCND3;KCND3	1	112523648	37		0.892391
cg06362985	25.6244	7.67494	0.00084167	120	0.154046	RAB3IP;RAB3IP;RAB3IP;RAB3IP	12	70132208	37		0.892391
cg11136040	38.0426	11.3897	0.000837542	120	-0.349861		5	76865535	37		0.892391
cg11437656	48.9887	14.6615	0.000833803	120	3.0077	SND1	7	127694196	37		0.892391
cg13171103	-74.4855	22.3036	0.000838953	119	0.345566	LPAR5	12	6745707	37		0.892391
cg18920984	32.836	9.8336	0.00084032	120	1.88268	PRICKLE4	6	41749803	37		0.892391
cg20664194	-1.35362	0.405336	0.000839262	120	-7.41248	POLR3E;POLR3E;POLR3E;POLR3E;POLR3E;POLR3E;POLR3E;POLR3E;POLR3E;POLR3E;POLR3E	16	22308731	37	16:22308009-22308801	0.892391
cg22647993	-50.9157	15.246	0.00083893	120	1.69595		2	101070390	37		0.892391
cg19117365	1.33817	0.400923	0.000844647	119	-8.67108	CLSTN2	3	139653915	37		0.892878
cg23692924	20.9579	6.27831	0.000843389	120	-4.10565	RUFY2;RUFY2;RUFY2;RUFY2;RUFY2	10	70167341	37	10:70165953-70167547	0.892878
cg07954497	26.4291	7.92058	0.000847619	120	-4.6172	ZNF780A;ZNF780A;ZNF780A;ZNF780A	19	40597063	37	19:40596131-40597110	0.893822
cg15920877	50.581	15.1631	0.000850581	120	2.95263		22	51069149	37		0.893822
cg24372191	-77.7026	23.291	0.000849419	120	-0.23479	LINC01491	15	48116584	37		0.893822
cg24468684	-32.5922	9.7682	0.000848221	120	2.79998		4	3591253	37		0.893822
cg00388374	9.02208	2.70752	0.000861538	119	-5.97146	ZBTB38	3	141121583	37	3:141120543-141122158	0.895091
cg01692188	27.5393	8.25937	0.000855107	120	2.42775	TMX4	20	7994774	37		0.895091
cg04928005	-2.6294	0.788587	0.000855073	118	-5.30143	THRB;THRB;THRB	3	24536812	37		0.895091
cg07473223	42.1806	12.6601	0.000862987	120	1.3932	PACS2;PACS2	14	105819210	37	14:105818294-105819821	0.895091
cg15727252	24.8411	7.45335	0.000859548	120	4.35257	SYT11	1	155831789	37		0.895091
cg22322245	-66.7423	20.0278	0.000860768	120	1.28244	SCRN1;SCRN1;SCRN1;SCRN1	7	30030587	37		0.895091
cg22784247	18.421	5.52819	0.000861656	120	3.17846	PSMD14	2	162243644	37		0.895091
cg23064996	-0.961714	0.288655	0.000863146	120	-4.0679		4	107611870	37		0.895091
cg27374435	17.177	5.15189	0.000855731	118	2.49899		6	79956068	37		0.895091
cg10169069	1.04103	0.312503	0.000864559	119	-8.50348	GTF3C5;GTF3C5;GTF3C5;GTF3C5	9	135906434	37	9:135905287-135906654	0.895247
cg06059409	-37.5958	11.2928	0.000871036	120	2.38362	ARHGEF17	11	73036247	37	11:73036040-73036536	0.895821
cg07309060	41.2445	12.3837	0.000866781	120	3.30514		9	132406044	37	9:132406026-132406251	0.895821
cg12581730	-27.4788	8.25523	0.00087269	120	-4.52913	DLL1	6	170599861	37		0.895821
cg12605080	-74.3804	22.3406	0.000870386	120	1.55226	CTDSPL;CTDSPL	3	37966887	37		0.895821
cg22204640	-2.71355	0.814949	0.000869336	120	-7.58025	GDPD5	11	75236947	37	11:75236816-75237244	0.895821
cg26852971	-5.40906	1.62493	0.000872211	120	-5.78819		16	4365424	37		0.895821
cg01280182	35.3903	10.6539	0.000894324	120	1.8186		12	38535710	37		0.896543
cg01856414	55.2426	16.6099	0.000881385	120	3.207	FER1L6	8	124954379	37		0.896543
cg07646615	31.079	9.35623	0.000894569	120	2.97226		4	37080122	37		0.896543
cg09319202	1.21889	0.366871	0.000892465	120	-7.51099	C1orf103;C1orf103	1	111506715	37	1:111505704-111507181	0.896543
cg12477370	3.61086	1.08697	0.000893873	119	-4.87393	RUNX2;RUNX2;RUNX2	6	45391852	37		0.896543
cg12758594	-36.1787	10.8751	0.000878682	120	3.2093		4	43245829	37		0.896543
cg13038321	20.9744	6.3051	0.000879201	120	3.10777	IL15RA;IL15RA	10	6021295	37		0.896543
cg13745832	18.7988	5.65254	0.000881877	120	1.19688	FAM18B2	17	15405942	37	17:15405559-15407376	0.896543
cg16241188	50.6475	15.2444	0.000892596	120	-3.40961	VDAC2;VDAC2;VDAC2;VDAC2	10	76969779	37	10:76969589-76971446	0.896543
cg16343129	-21.7447	6.54121	0.000886525	120	-2.06198		12	132930142	37	12:132929957-132930215	0.896543
cg16529883	-1.71986	0.517597	0.000891272	120	-5.00266	SEMA3F	3	50191944	37	3:50191572-50193414	0.896543
cg19559644	21.8592	6.5777	0.000889823	120	3.71412	NUP98;NUP98;NUP98;NUP98	11	3736281	37		0.896543
cg21470711	-90.0261	27.0583	0.000877491	120	-1.23269	PCYT1A	3	195995846	37		0.896543
cg22258437	51.473	15.4962	0.000894881	120	-3.89851	ID3;ID3	1	23886007	37		0.896543
cg24379085	27.0343	8.13171	0.000885613	120	3.66891	MIR181A1HG	1	198863276	37		0.896543
cg25281671	30.8879	9.29404	0.000889238	118	0.149927	CPNE1;CPNE1;CPNE1;CPNE1;CPNE1;CPNE1;CPNE1	20	34217418	37		0.896543
cg25539735	-30.128	9.06838	0.000892748	119	-3.40883	HSPB6;C19orf55	19	36248907	37	19:36248613-36249659	0.896543
cg22138856	-59.0636	17.7842	0.000896533	120	3.32326		2	2531193	37		0.896931
cg01737507	1.49058	0.449169	0.000904885	120	-8.97015	PPIC	5	122372093	37	5:122371875-122372223	0.89856
cg02259877	-1.53907	0.464467	0.000920949	120	-5.75747		6	33217421	37	6:33215783-33217632	0.89856
cg03117073	1.94395	0.585624	0.000901941	120	-6.1254	MDGA1	6	37667057	37	6:37666898-37667115	0.89856
cg05904218	-1.88381	0.567606	0.000903816	120	-3.95095	SCAF1	19	50145557	37	19:50144874-50145941	0.89856
cg06345856	-23.1658	6.98226	0.000907274	120	2.96907	LAMA4;LAMA4;LAMA4	6	112565884	37		0.89856
cg07040018	1.8044	0.543773	0.000905699	120	-7.13785	PTCHD2;PTCHD2	1	11539368	37		0.89856
cg07767033	-32.1689	9.70803	0.000920885	120	-0.758228	KAT6B;KAT6B;KAT6B	10	76760957	37		0.89856
cg08861146	48.8647	14.7435	0.000918681	120	-3.67931		15	99965485	37	15:99965175-99965823	0.89856
cg08996579	14.4525	4.35678	0.0009091	120	-3.88595	SLC18A3;CHAT	10	50817804	37		0.89856
cg11676223	-1.02529	0.309349	0.000918538	120	-8.74718		3	17784185	37	3:17783990-17784524	0.89856
cg13483877	-56.2515	16.9748	0.000920308	120	1.60853	WDR70	5	37572304	37		0.89856
cg14202380	-1.76166	0.531139	0.000910653	120	-7.30269	MKNK1;MKNK1;MKNK1;MKNK1;MKNK1	1	47070052	37	1:47069491-47070741	0.89856
cg14410518	32.4437	9.78522	0.00091452	120	3.19633		7	66001814	37		0.89856
cg16589743	-55.4649	16.7376	0.000920403	120	2.60902	CD320;CD320;CD320;CD320	19	8367881	37		0.89856
cg21493889	-40.8804	12.3317	0.000916217	120	-3.95837	CCDC3;OPTN;OPTN;OPTN;OPTN	10	13141888	37	10:13140573-13141929	0.89856
cg23463467	-52.1488	15.7306	0.000916016	120	2.05615	TAF4	20	60627584	37		0.89856
cg23893332	-86.203	26.0148	0.000920964	120	-0.0686285	IFI27;IFI27	14	94576048	37		0.89856
cg27511208	14.0678	4.23738	0.000900419	120	-5.585	FNDC5	1	33336611	37	1:33336273-33337063	0.89856
cg03729431	1.24051	0.374949	0.000938014	120	-6.23102	ADORA2B;ADORA2B	17	15848264	37	17:15847840-15849616	0.902395
cg05600350	-1.79587	0.542552	0.000932846	120	-6.8143		4	4858598	37	4:4858422-4858733	0.902395
cg08157964	-3.22941	0.975833	0.000935011	120	-6.83092	BRCA2	13	32889861	37	13:32888966-32890545	0.902395
cg09618253	53.4857	16.1562	0.000931181	120	3.18148	ZNF423;ZNF423	16	49813864	37		0.902395
cg15769395	1.9942	0.602253	0.000928881	120	-6.26419	MTHFR;MTHFR;CLCN6;CLCN6;CLCN6	1	11866072	37	1:11865598-11866625	0.902395
cg22279027	-4.46964	1.35079	0.000936617	120	-5.32842	PLA2R1;PLA2R1;PLA2R1;PLA2R1	2	160919034	37	2:160918563-160919372	0.902395
cg24860752	1.45894	0.440973	0.000938157	120	-7.35896	HIRA;MRPL40	22	19419956	37	22:19419691-19420174	0.902395
cg26620450	-2.28277	0.69003	0.000938889	120	-7.00641	P2RX2;P2RX2;P2RX2;P2RX2;P2RX2;P2RX2	12	133195061	37	12:133194926-133196372	0.902395
cg27026368	31.3323	9.46992	0.000937581	120	3.9013	ATP2B4;ATP2B4	1	203691921	37		0.902395
cg27079371	-38.859	11.746	0.00093877	120	0.421189	C21orf91;C21orf91;C21orf91;C21orf91-OT1;C21orf91-OT1	21	19165713	37		0.902395
cg27523193	-12.9728	3.91786	0.000928951	120	-2.40498	PDE9A;PDE9A;PDE9A;PDE9A;PDE9A;PDE9A;PDE9A;PDE9A;PDE9A;PDE9A;PDE9A;PDE9A;PDE9A;PDE9A;PDE9A;PDE9A;PDE9A;PDE9A;PDE9A;PDE9A	21	44167104	37	21:44166358-44167763	0.902395
cg15789068	-42.6653	12.8998	0.000941529	119	3.14264	MYOC	1	171615012	37	1:171613636-171615138	0.903708
cg01821058	-1.2769	0.386437	0.000952206	119	-7.53044	MMP2	16	55512870	37		0.910261
cg18923964	-9.71889	2.9408	0.00095029	120	-6.21245	SRP54;SRP54	14	35451807	37	14:35451007-35452622	0.910261
cg26389465	-2.03278	0.615132	0.000951055	120	-8.94075	PTS	11	112097071	37	11:112096624-112098186	0.910261
cg00889844	26.1226	7.90785	0.000955268	120	3.69511	CEP128	14	81050951	37		0.911735
cg15298173	-50.6146	15.3235	0.000956318	120	0.569502		15	29903900	37		0.911735
cg09237454	-32.1687	9.74241	0.000960251	120	3.91962	MLL3	7	152063907	37		0.911808
cg14101604	1.23688	0.374565	0.00095938	120	-6.3329	ZNF384;ZNF384;ZNF384;ZNF384;ZNF384;ZNF384;ZNF384	12	6797953	37	12:6797568-6799144	0.911808
cg23061150	31.8518	9.64458	0.000958068	120	2.76253	CALCR;CALCR;CALCR	7	93181353	37		0.911808
cg16956496	-55.6534	16.86	0.000963721	117	1.68964	CRAMP1L	16	1695639	37		0.913127
cg24545495	25.1033	7.60531	0.000964215	120	5.2242	KCNAB2;KCNAB2	1	6149049	37		0.913127
cg23282675	-38.4923	11.6641	0.000966611	120	3.19204	FAM92B	16	85142561	37		0.914061
cg25945659	22.0027	6.66802	0.000967778	120	3.79424	ALS2	2	202591000	37		0.914061
cg01572989	-1.42798	0.432961	0.000973195	119	-4.81308		8	144484296	37	8:144483159-144484450	0.915968
cg13564825	1.91256	0.579912	0.000973672	119	-6.14793	PPP1R14A	19	38747201	37	19:38747154-38748098	0.915968
cg17190685	24.1882	7.33323	0.000972221	120	1.95358	C11orf88;C11orf88	11	111385024	37	11:111384986-111385225	0.915968
cg06717875	46.3104	14.048	0.000978675	120	2.98687		8	70370203	37		0.917321
cg14160016	22.0752	6.69552	0.000977229	120	3.77891	WDR27	6	169952115	37		0.917321
cg23270726	17.877	5.42303	0.00097899	120	6.1308	MUC6	11	1033157	37	11:1033149-1033260	0.917321
cg25758242	-18.6522	5.65929	0.000981249	120	3.67416	OR2H1	6	29427011	37		0.918225
cg16549913	-21.185	6.4286	0.000982695	120	3.21913		5	82237447	37		0.918367
cg21199629	42.449	12.8841	0.000985381	120	2.60797		14	22971074	37		0.919088
ch.11.104185765F	1.79489	0.544817	0.000986059	120	-5.54859		11	104680555	36		0.919088
cg06693160	-34.4666	10.4641	0.000988433	120	3.43321	KCNH1;KCNH1	1	211210006	37		0.920093
cg01248866	1.28583	0.390667	0.000996993	119	-8.21937	BICD1;BICD1	12	32260000	37	12:32259276-32260125	0.922097
cg02828506	-18.4271	5.59865	0.000997086	120	-4.96566	FANCC;FANCC;FANCC	9	98079367	37		0.922097
cg05812599	23.0951	7.01386	0.000992026	120	3.65383	CLPB	11	72146256	37		0.922097
cg07088414	-21.029	6.38744	0.000993952	120	2.55496		7	16570042	37		0.922097
cg10227705	-3.5656	1.08324	0.000996191	120	-5.77951	FXYD5;FXYD5;FXYD5;FXYD5;FXYD5	19	35645712	37	19:35643397-35646155	0.922097
cg22336401	1.41265	0.429254	0.000998549	120	-6.97917	ENTPD8;ENTPD8	9	140336227	37	9:140335684-140336565	0.922247
cg00172330	-1.56638	0.476327	0.00100738	120	-8.02807	FAM76A;FAM76A;FAM76A;FAM76A;FAM76A	1	28052294	37	1:28051600-28053284	0.929195
cg12030215	55.9188	17.0092	0.00101056	120	3.00739	RGS12;RGS12	4	3315430	37		0.929654
cg16629278	-20.1347	6.12513	0.00101181	120	-5.27159	HELLS;HELLS;HELLS;HELLS;HELLS;HELLS;HELLS;HELLS;HELLS;HELLS	10	96305192	37		0.929654
cg25089771	-40.1532	12.2144	0.00101127	120	1.13939	DAB1	1	58207325	37		0.929654
cg08140343	-5.40651	1.64503	0.00101415	120	-6.17468	ZNF420	19	37569236	37	19:37568657-37570107	0.929666
cg09373130	-55.1412	16.7819	0.00101707	120	-0.687886	TNIK;TNIK;TNIK;TNIK;TNIK;TNIK;TNIK;TNIK;TNIK	3	171094370	37		0.929666
cg16655390	-21.4108	6.51497	0.00101474	120	3.10245	MITF;MITF;MITF;MITF	3	69927381	37		0.929666
cg19330918	34.5738	10.5217	0.0010164	120	-4.07961	CCDC175	14	60043460	37	14:60042725-60044340	0.929666
cg00222053	56.5294	17.2214	0.00102888	120	3.09102	GHRH	20	35886417	37		0.930604
cg00582765	43.3002	13.1992	0.00103613	120	3.61651	BPIL3	20	31618209	37		0.930604
cg02144797	29.6743	9.04224	0.00103168	120	-4.43613	DUSP5P1;RHOU	1	228783573	37	1:228783323-228783653	0.930604
cg02331561	13.1743	4.01186	0.00102398	120	-6.3249	ABCA17P;ABCA3	16	2391081	37	16:2390621-2391210	0.930604
cg03585598	1.04639	0.318585	0.00102171	120	-5.71469	LYRM4;FARS2;LYRM4;LYRM4	6	5260664	37	6:5260536-5260878	0.930604
cg10435245	80.4138	24.4934	0.00102679	120	-0.845258	SPI1;SPI1;SPI1;SPI1	11	47399998	37	11:47399952-47400269	0.930604
cg11638789	57.6473	17.5678	0.00103289	120	2.34473		19	42679184	37		0.930604
cg13076171	36.9679	11.2557	0.00102208	120	3.21677	DLG2;DLG2;DLG2	11	84108716	37		0.930604
cg17202854	-53.8372	16.4025	0.00102982	120	-3.19376		11	124709925	37	11:124708920-124709980	0.930604
cg18956104	-58.5167	17.8135	0.00101993	120	0.478777	HSPB8	12	119621039	37		0.930604
cg19889423	-37.4325	11.4016	0.00102674	120	-0.0521629	CDYL;CDYL;CDYL;CDYL	6	4935880	37		0.930604
cg20873066	-20.3994	6.21827	0.00103599	120	-2.3799		17	72101242	37		0.930604
cg22254072	-3.1348	0.955259	0.0010321	120	-4.9539		15	89902185	37	15:89901798-89902413	0.930604
cg25828334	38.2479	11.6594	0.00103646	120	2.23185	ISYNA1;ISYNA1;ISYNA1	19	18545568	37	19:18545397-18546553	0.930604
cg07793810	-1.13808	0.347	0.00103887	120	-11.427	CHUK	10	101989373	37	10:101988521-101989797	0.93159
cg16279787	-27.4691	8.37924	0.00104457	120	1.98804		10	61142681	37		0.934387
cg22375757	47.0853	14.3637	0.00104513	120	3.213		3	66680257	37		0.934387
cg24677732	1.8717	0.571012	0.00104594	120	-6.76194	IL15RA;IL15RA;IL15RA	10	6019526	37	10:6019401-6020407	0.934387
cg04908960	35.6704	10.8885	0.00105303	120	3.31971	ZNF771;ZNF771	16	30425679	37		0.938356
cg18951390	-24.7518	7.55486	0.00105184	120	-1.10583	RPTOR;RPTOR	17	78735268	37	17:78735179-78735593	0.938356
cg15155199	36.2789	11.0791	0.00105838	120	4.44344	SART1	11	65733992	37		0.939321
cg18790204	-0.942026	0.287707	0.00105941	120	-10.8331	ZNF326;ZNF326;GEMIN8P4	1	90460563	37	1:90460051-90462019	0.939321
cg25736198	-35.2875	10.7755	0.00105739	120	2.91741	TPH2	12	72345225	37		0.939321
cg26903938	-26.6214	8.1297	0.00105817	119	3.46562		22	36811835	37		0.939321
cg24055556	20.3746	6.22343	0.00106088	120	-5.0203	VAPA;VAPA	18	9913434	37	18:9913398-9913605	0.939446
cg02624019	-17.4987	5.34721	0.00106605	120	3.78565	CCDC61;MIR769	19	46521467	37	19:46519587-46521583	0.940505
cg15983114	45.4119	13.875	0.00106437	120	3.13952		19	21667706	37		0.940505
cg25789679	-7.30563	2.23234	0.00106552	120	-7.17359	ROCK1	18	18691964	37	18:18691550-18692479	0.940505
cg00636673	45.4011	13.8781	0.00107011	120	1.95514		14	22993287	37		0.942911
cg10398455	-71.8736	21.9877	0.00108001	119	1.79178	EXOC6B	2	72904298	37		0.943604
cg10824802	12.8717	3.93615	0.00107501	120	-4.00199	SLCO5A1;SLCO5A1	8	70747252	37	8:70747129-70747308	0.943604
cg12516686	-24.2488	7.41764	0.00107899	119	-1.9979		12	90686217	37		0.943604
cg14806529	-64.3633	19.6802	0.00107371	120	3.01465	SLFN5	17	33586455	37		0.943604
cg20315445	20.9903	6.42222	0.00108164	120	3.59257		10	55393450	37		0.943604
cg21245109	-60.2641	18.434	0.00107855	120	-3.55546	UBE2W;UBE2W;UBE2W;UBE2W;UBE2W;UBE2W	8	74791322	37	8:74791026-74791716	0.943604
cg21910897	-30.9888	9.4797	0.00107942	120	-1.14761		7	150872023	37	7:150871890-150872044	0.943604
cg24968946	-42.9914	13.155	0.00108287	120	-3.59573	C22orf24;C22orf24;YWHAH	22	32340206	37		0.943604
ch.1.4190055F	2.41885	0.740119	0.00108236	120	-4.64966	CENPF	1	214818353	36		0.943604
cg17280671	22.4206	6.86238	0.00108628	120	4.06998	ATP8A1;ATP8A1	4	42646654	37		0.945416
cg02364401	-36.5388	11.1921	0.00109578	120	1.26912		8	143210482	37		0.949741
cg02674662	1.00179	0.306931	0.00109897	120	-9.95657	STX5	11	62599661	37	11:62598861-62600126	0.949741
cg12058875	39.3726	12.0578	0.00109335	119	3.75432		2	145770038	37		0.949741
cg17345276	-31.0964	9.52867	0.00110062	117	2.74306	ABHD1	2	27349220	37		0.949741
cg21605836	-42.0314	12.8785	0.00109966	120	2.83048		5	73247626	37		0.949741
cg23726526	-1.8024	0.552252	0.00109957	120	-3.80036		9	96711316	37		0.949741
cg27097169	-42.9112	13.1468	0.00109848	120	0.527585	SHANK2	11	70738168	37		0.949741
cg18815388	1.26172	0.386687	0.00110284	120	-10.1305		7	100291905	37	7:100290957-100292447	0.950499
cg11999772	21.3264	6.53839	0.00110736	120	3.86118		18	7196732	37		0.95324
cg00640033	53.9518	16.5472	0.00111221	120	2.11322		14	22987246	37		0.95394
cg08961187	47.7021	14.6301	0.00111195	120	2.58236	MDGA1	6	37648275	37		0.95394
cg23235291	39.7963	12.2037	0.00111013	120	-4.30057	ANKZF1;ANKZF1;ATG9A;ANKZF1;ATG9A	2	220094601	37	2:220093610-220095224	0.95394
cg02981989	-31.699	9.72472	0.00111558	120	3.52306	OR7A5;OR7A5	19	14937541	37		0.955675
cg02103745	-17.0903	5.24439	0.00111892	120	-5.40813	PSRC1;PSRC1;PSRC1	1	109825958	37	1:109825708-109826305	0.957377
cg25228737	-67.4933	20.7195	0.00112407	120	0.266341		15	82234347	37		0.960627
cg08030078	-39.0785	12.0017	0.00112965	120	2.85149	BAIAP2;BAIAP2;BAIAP2;BAIAP2	17	79024718	37		0.960764
cg08184392	-40.221	12.3521	0.00112908	120	2.31701		11	125977322	37		0.960764
cg11826116	59.9653	18.4121	0.00112659	120	-3.54166	ATF4;ATF4	22	39916314	37	22:39915573-39917251	0.960764
cg17755907	-18.7275	5.75055	0.00112735	120	-5.41347		5	141293917	37	5:141293705-141294026	0.960764
cg05322159	24.3665	7.4862	0.00113451	120	2.62188		1	20337915	37		0.962586
cg11858450	-15.2186	4.6753	0.00113351	120	1.44219	CCDC105	19	15132184	37		0.962586
cg03855739	-30.2157	9.28693	0.00113963	120	2.20319	NEDD4	15	56270069	37		0.965399
cg07531121	1.10257	0.338973	0.00114327	119	-8.77866	NR1H3;ACP2;NR1H3;ACP2	11	47270534	37	11:47270004-47271353	0.965399
cg13757735	-8.22779	2.52943	0.00114266	120	-4.71231	PTGES3	12	57081572	37		0.965399
cg18403960	-30.9651	9.51805	0.00114071	120	3.53572	SMOC2;SMOC2	6	168896316	37		0.965399
cg17232551	-18.6247	5.72767	0.00114712	120	3.65056	RDH11;RDH11	14	68163583	37		0.966357
cg21844487	-2.01209	0.61872	0.00114591	120	-6.41324	RARS	5	167913325	37	5:167912889-167914434	0.966357
cg00173911	-25.7532	7.92948	0.00116308	120	3.94412	ATXN1;ATXN1	6	16371221	37		0.967074
cg00773459	1.83069	0.564263	0.00117703	120	-7.02215	TTLL7;TTLL7	1	84464645	37	1:84464324-84465480	0.967074
cg01037082	39.9157	12.2984	0.00117197	120	-3.86986		22	28008538	37		0.967074
cg05500622	-37.2302	11.4581	0.00115714	120	3.17965		20	6718157	37		0.967074
cg08462730	-21.8955	6.74295	0.00116557	120	3.68721		12	53648574	37		0.967074
cg09439754	-13.9631	4.2979	0.0011588	120	1.20576	HSD17B2	16	82129088	37		0.967074
cg09547820	59.5085	18.3305	0.00116865	120	1.84169	AGAP1;AGAP1;AGAP1	2	236568802	37		0.967074
cg09638338	56.2553	17.3047	0.00115057	120	3.00521	EPHB1	3	134513308	37	3:134513047-134514254	0.967074
cg09657173	-1.36066	0.419225	0.0011718	120	-8.13821		6	30923593	37	6:30922724-30924044	0.967074
cg10676464	-26.2685	8.08991	0.00116603	119	3.4387		1	8267178	37		0.967074
cg11336590	51.7321	15.9444	0.00117644	120	2.69477	MAEL	1	166958322	37		0.967074
cg11805450	-1.85345	0.570699	0.00116347	120	-6.51864	GRAMD1B	11	123447841	37	11:123447142-123448353	0.967074
cg13433796	-45.772	14.1048	0.00117392	119	2.50459	BCAT1;BCAT1;BCAT1;BCAT1;BCAT1	12	25015529	37		0.967074
cg13478957	-25.1412	7.74673	0.00117286	120	-4.63411	INTS3	1	153700146	37	1:153699954-153701079	0.967074
cg15100947	39.4269	12.1532	0.00117797	120	3.49707	ACOT7;ACOT7;ACOT7;ACOT7	1	6333867	37		0.967074
cg17510821	-59.3655	18.2918	0.00117255	120	0.495504	RCOR1	14	103083158	37		0.967074
cg19063654	36.3173	11.1747	0.00115419	120	3.16663	HAVCR2	5	156516798	37		0.967074
cg20237291	1.01525	0.312893	0.00117572	120	-10.0769	CCDC52	3	113233670	37	3:113233442-113234310	0.967074
cg21519900	-51.9452	16.0111	0.00117727	120	3.13471	C20orf186	20	31670612	37		0.967074
cg22381667	38.0346	11.711	0.00116311	120	3.67104	GNB1L	22	19828695	37		0.967074
cg25069944	22.2976	6.85994	0.00115238	120	3.96979	MRPS27;MRPS27;MRPS27	5	71544806	37		0.967074
cg26102564	43.1672	13.2863	0.00115809	120	3.18714	MGMT	10	131424627	37		0.967074
cg05994753	-45.707	14.0935	0.00118223	120	0.606452	LOC101927588	8	125209751	37		0.969453
cg05682742	25.5502	7.88911	0.00120091	119	3.55945		8	47867238	37		0.970183
cg06510563	1.77075	0.546273	0.00118895	120	-6.70763	KANK2	19	11308259	37	19:11307024-11309019	0.970183
cg07637515	-17.4206	5.37342	0.00118694	120	3.44851	ANK3;ANK3;ANK3	10	62149723	37		0.970183
cg10980921	-47.0111	14.512	0.0011975	120	2.80771		8	103705294	37		0.970183
cg17652770	-38.9536	12.0191	0.00119115	120	3.98345	PIGG;PIGG;PIGG;PIGG;PIGG;PIGG;PIGG;PIGG	4	509795	37		0.970183
cg18109716	-19.6415	6.06124	0.00119315	120	3.80654	TFDP1;TFDP1	13	114291977	37		0.970183
cg20103150	-39.1879	12.0935	0.00119356	120	0.180668		4	170236265	37		0.970183
cg20535348	40.3696	12.4517	0.00118656	119	2.42172		14	98963083	37		0.970183
cg20927312	13.7474	4.24189	0.00119164	120	5.01661	SLC6A6;SLC6A6;SLC6A6	3	14443473	37	3:14443222-14445042	0.970183
cg23199873	-60.7409	18.7516	0.00119848	120	0.213058	CALCR;CALCR;CALCR	7	93090748	37		0.970183
cg25200151	35.1347	10.8457	0.00119738	120	2.70335	ACAD10;ACAD10;BRAP	12	112125000	37	12:112124974-112125361	0.970183
cg25991133	-25.9221	8.00293	0.00119916	120	0.542002		18	77305764	37		0.970183
cg27484876	1.85815	0.573691	0.00119977	120	-6.87351	EIF6;EIF6;EIF6	20	33872021	37	20:33871803-33873532	0.970183
cg15257259	-1.66387	0.514006	0.0012077	120	-6.25465	ZNF264	19	57702790	37	19:57702142-57703952	0.971692
cg17194154	1.00146	0.309362	0.00120722	120	-8.71812		13	95359974	37		0.971692
cg17584633	51.1703	15.8083	0.00120825	120	3.55455	WHSC1;WHSC1;WHSC1;WHSC1	4	1977976	37		0.971692
cg23551859	2.69866	0.833537	0.0012054	120	-5.85684	DAZAP2;DAZAP2;DAZAP2;DAZAP2;DAZAP2;DAZAP2;DAZAP2;DAZAP2;DAZAP2;DAZAP2;DAZAP2;DAZAP2	12	51632676	37	12:51631914-51634126	0.971692
cg04789225	-18.0345	5.57234	0.00121032	119	4.19718	PCSK6;PCSK6;PCSK6;PCSK6;PCSK6;PCSK6;PCSK6;PCSK6	15	102009795	37		0.972253
cg11172286	1.74346	0.538802	0.00121296	120	-7.34305	KBTBD4;NDUFS3;KBTBD4;KBTBD4;KBTBD4	11	47600544	37	11:47599752-47601264	0.973272
cg23395749	-37.5111	11.5957	0.00121674	120	-1.70462		5	176984246	37	5:176984062-176984426	0.975198
cg00490859	36.8421	11.3924	0.00122104	119	3.42919	IFFO1;IFFO1;IFFO1;IFFO1	12	6662254	37		0.975426
cg07368857	-53.4731	16.5369	0.00122252	120	0.76599	FOXP1;FOXP1	3	71276336	37	3:71275758-71276371	0.975426
cg14906390	-0.854384	0.264167	0.00121961	120	-12.5711	ZBTB16;ZBTB16	11	113930251	37		0.975426
cg18186308	35.0815	10.849	0.0012224	120	-4.6673	KIFC1	6	33359153	37	6:33358263-33360451	0.975426
cg01879420	-5.66916	1.75389	0.00122783	120	-0.393202	AMD1;AMD1;AMD1;AMD1;AMD1	6	111194645	37		0.978564
cg05775154	29.358	9.08552	0.0012323	120	3.12048	IL36A	2	113762454	37		0.979917
cg10861410	17.1147	5.29612	0.00123117	120	3.5174		3	4398095	37		0.979917
cg02022136	-13.6041	4.21084	0.00123474	118	-4.11108	MGMT	10	131265059	37	10:131264590-131266281	0.980759
cg08593121	-1.94268	0.60144	0.00123769	120	-4.92463	HECTD3;UROD;UROD	1	45478278	37		0.980908
cg23531968	34.1378	10.5681	0.00123678	120	0.659888		13	90110573	37		0.980908
cg03699459	-57.9087	17.9317	0.00124046	120	1.64319		10	4864636	37		0.982007
cg24667437	-51.0131	15.7999	0.00124351	120	2.12789		5	30608171	37		0.983324
cg26537410	-1.47701	0.45751	0.00124499	120	-7.90821	CCDC109A	10	74451932	37	10:74451385-74452772	0.983395
cg25064331	9.61207	2.97814	0.00124858	120	-3.93651	NT5C3;NT5C3;NT5C3;NT5C3;NT5C3;NT5C3	7	33080500	37	7:33080315-33080858	0.985135
cg08295887	42.1206	13.052	0.00125039	119	3.69307	ARHGEF7;ARHGEF7;ARHGEF7;ARHGEF7;ARHGEF7	13	111857513	37		0.985465
cg09930524	-3.61207	1.11986	0.00125763	120	-6.86562	TTLL9	20	30467627	37	20:30467275-30468323	0.990075
cg18056303	-22.7492	7.05716	0.00126608	120	-1.95934	ULK2;ULK2	17	19770234	37	17:19770070-19771444	0.995623
cg02792538	-58.1392	18.0417	0.00127083	120	-2.52861	SLC16A8	22	38477085	37	22:38477042-38477669	0.998104
cg16805714	49.3098	15.3031	0.00127205	120	2.99502		6	28086012	37		0.998104
cg00000165	21.861	9.25137	0.0181277	120	-2.3551		1	91194674	37		0.999999
cg00000596	30.9781	14.4234	0.0317316	120	1.26907	HHLA1	8	133098502	37		0.999999
cg00001503	-17.5608	8.91491	0.0488587	120	3.90317		1	25378899	37		0.999999
cg00002531	45.1901	16.1377	0.00510568	120	3.14967	SND1;MIR593	7	127721794	37		0.999999
cg00004306	-10.6315	4.46871	0.0173556	120	3.54067	TAAR2;TAAR2	6	132938377	37		0.999999
cg00005631	-20.9906	9.63865	0.0294245	120	4.05939		6	134957462	37		0.999999
cg00006771	-21.2042	9.51878	0.0259058	120	-0.942343	UBASH3B	11	122539625	37	11:122539109-122539752	0.999999
cg00007420	-35.0238	12.3467	0.0045585	120	0.0380745	C6orf168	6	99796732	37		0.999999
cg00009553	-35.227	14.7217	0.0167176	120	1.69337	CDH8	16	61854084	37		0.999999
cg00011225	-0.676612	0.344773	0.0497064	116	-6.70637	WNT6	2	219738314	37	2:219737881-219738801	0.999999
cg00011350	-27.1694	11.9284	0.0227441	120	4.15445	MLL2	12	49444296	37		0.999999
cg00011459	-19.6896	9.40024	0.0362077	120	3.66066	TMEM186;PMM2	16	8890425	37		0.999999
cg00011918	-20.9035	10.1312	0.0390856	120	3.39355	LOC101928443;LOC101928443	11	69911376	37		0.999999
cg00012148	-14.0299	7.10383	0.0482699	120	2.76009	TINAG	6	54172997	37		0.999999
cg00012587	-35.2589	17.6009	0.045151	120	3.35988		17	7059822	37		0.999999
cg00014104	-27.6849	13.7372	0.0438706	120	1.7542	MAPK1;MAPK1	22	22220367	37		0.999999
cg00015383	19.158	8.57271	0.0254327	119	2.12247	ANO4;ANO4;ANO4	12	101441815	37		0.999999
cg00016048	44.0693	16.6935	0.00829287	120	3.11477		4	8308992	37		0.999999
cg00016066	-1.08091	0.418007	0.00971343	120	-7.70863	TCF12;LOC145783;TCF12;TCF12;TCF12	15	57210658	37	15:57209998-57210985	0.999999
cg00016360	18.2014	8.0589	0.023912	120	3.60202	DNAH11	7	21582131	37		0.999999
cg00018739	-11.2828	5.28882	0.0328979	120	4.32518	ZNF664	12	124459490	37		0.999999
cg00018792	15.0601	6.31787	0.0171383	120	3.9755	ZNF735	7	63667463	37		0.999999
cg00018850	-22.1734	10.2877	0.0311355	120	2.66788		14	73066921	37		0.999999
cg00019654	-19.3404	6.64123	0.00358931	120	-0.598213		14	82148289	37		0.999999
cg00021783	-12.4532	5.74789	0.0302674	120	-3.76681	UBR1	15	43398581	37	15:43397530-43398769	0.999999
cg00022024	-20.8024	10.0375	0.0382213	120	0.952123	CAMSAP1	9	138800324	37		0.999999
cg00022401	31.8898	15.277	0.0368483	120	3.5993	GAS7;GAS7;GAS7	17	9930880	37		0.999999
cg00025436	-18.0895	9.02159	0.0449483	120	-4.5579	COQ10A;COQ10A	12	56660492	37	12:56660353-56661438	0.999999
cg00025981	-15.2571	7.6305	0.0455558	120	-5.13751	C13orf15	13	42031281	37		0.999999
cg00028013	39.7567	13.8937	0.00421666	120	0.099658	LOXL1	15	74218697	37		0.999999
cg00028022	3.01569	1.50738	0.0454336	120	0.173637		1	246984573	37		0.999999
cg00028595	37.5283	16.5552	0.023399	120	3.25552	SRGAP1	12	64492784	37		0.999999
cg00029397	-59.2167	25.4983	0.0202127	120	-3.00903	DCTN2;DCTN2	12	57940957	37	12:57939858-57941608	0.999999
cg00033490	17.2582	8.68627	0.0469409	120	3.79057	CROT;CROT	7	87027887	37		0.999999
cg00034555	15.8497	7.90591	0.0449855	119	-4.76488	SAMD1	19	14202331	37	19:14201417-14202557	0.999999
cg00035083	-47.8567	20.4379	0.0192029	120	2.41379	PEMT;PEMT;PEMT;PEMT;PEMT	17	17450288	37		0.999999
cg00035937	40.6475	15.5747	0.0090584	120	1.79894	KRIT1;KRIT1;KRIT1;KRIT1;ANKIB1;KRIT1	7	91874085	37		0.999999
cg00036588	17.0184	6.50368	0.00887755	120	3.74454	SLA2;SLA2	20	35275710	37		0.999999
cg00037026	-42.9966	20.3641	0.0347391	120	2.14038		8	92477559	37		0.999999
cg00037186	55.669	24.8599	0.0251358	120	-2.75913	RRAD;RRAD;RRAD;RRAD	16	66959402	37	16:66958594-66959989	0.999999
cg00039173	-20.7637	8.57087	0.0154103	120	3.23467		1	48519571	37		0.999999
cg00039279	36.6641	13.2817	0.00577146	120	2.96489	FDXR;FDXR;FDXR;FDXR;FDXR;FDXR;FDXR	17	72866822	37		0.999999
cg00040047	-18.8711	8.64873	0.029113	120	3.48405	TANK;TANK	2	162021002	37		0.999999
cg00040861	24.3607	10.6553	0.0222392	120	-4.6331	LSM7;SPPL2B;SPPL2B	19	2328391	37	19:2328209-2330090	0.999999
cg00041270	-34.7585	15.3792	0.023815	120	1.14019		4	26016797	37		0.999999
cg00042433	50.857	22.3176	0.0226798	120	2.19847	FAM19A5;FAM19A5	22	48974455	37		0.999999
cg00046710	-41.3888	19.1708	0.0308536	119	-4.23066	TUBB4B	9	140135483	37	9:140133515-140136042	0.999999
cg00048525	39.2915	18.1328	0.0302442	120	3.29194	LOC100130691	2	178188027	37		0.999999
cg00048832	-18.7064	6.72998	0.00544323	120	-4.12931	GABRA1;GABRA1;GABRA1;GABRA1;GABRA1	5	161274631	37		0.999999
cg00050034	23.7527	12.0313	0.0483541	120	-4.17334	GOLGB1;GOLGB1;GOLGB1;GOLGB1	3	121468735	37	3:121467886-121469337	0.999999
cg00050496	24.5602	11.7426	0.03648	120	-1.81368	MGC14436;MGC14436	12	110211701	37		0.999999
cg00051275	-44.2465	17.5605	0.0117468	120	1.71515	MMP20	11	102493187	37		0.999999
cg00054511	0.767098	0.365675	0.0359266	120	-8.58779	PRR13;PRR13	12	53835377	37	12:53834873-53835993	0.999999
cg00055726	-33.998	16.9358	0.0446995	120	-1.13427	FAM163B	9	136445425	37		0.999999
cg00057393	1.93742	0.950481	0.0415146	120	-6.32327		15	96897796	37	15:96897612-96897923	0.999999
cg00058009	-22.0355	10.7052	0.0395524	120	0.0275999	TRPC3;TRPC3	4	122853693	37		0.999999
cg00058296	27.5022	13.1212	0.0360815	120	3.55439	RYR2	1	237947435	37		0.999999
cg00058696	33.7556	16.0275	0.0351958	120	2.83972	SEPT8;SEPT8;SEPT8;SEPT8;SEPT8;SEPT8;SEPT8;SEPT8;SEPT8;SEPT8;SEPT8;SEPT8	5	132101202	37		0.999999
cg00059424	-27.0036	10.5228	0.0102819	120	-4.30297	PES1	22	30988148	37	22:30987326-30988505	0.999999
cg00060800	-56.6797	24.5788	0.0211085	120	-0.295535		5	141600994	37		0.999999
cg00063535	54.823	24.5936	0.0258032	120	2.37768	TPCN1;TPCN1	12	113729491	37		0.999999
cg00066449	-38.7313	17.969	0.0311272	120	-4.00907	ATP5J2;ATP5J2;ATP5J2;ATP5J2	7	99063909	37	7:99063182-99064135	0.999999
cg00067133	-25.192	8.48231	0.0029785	120	0.346105		18	49140574	37		0.999999
cg00068115	19.9424	9.18038	0.0298343	120	3.05902	TARS;TARS;TARS;TARS;TARS;TARS	5	33462912	37		0.999999
cg00069224	25.9889	12.5138	0.0378181	120	3.31372	LINC01599	14	50553181	37		0.999999
cg00072957	29.1964	13.7984	0.0343517	119	3.71577	KIAA0146	8	48573717	37		0.999999
cg00074132	-0.761142	0.348441	0.0289312	120	-9.51916	UBXN4;UBXN4	2	136499303	37	2:136498668-136500635	0.999999
cg00074313	-17.1377	8.35404	0.0402253	120	3.68902	MIR548N	2	179371342	37		0.999999
cg00075956	-19.2044	9.64805	0.0465363	120	2.45439	ADARB2	10	1726078	37		0.999999
cg00077391	-16.5428	7.62287	0.029995	120	0.602115	APCDD1L;APCDD1L	20	57038463	37		0.999999
cg00077872	39.0131	18.5555	0.0355092	120	2.15705		12	110361960	37		0.999999
cg00078025	-15.4273	6.46812	0.0170732	120	-1.50544		9	117159975	37	9:117159826-117161158	0.999999
cg00078086	40.3277	18.5519	0.0297216	120	3.09553	KIF26B	1	245632532	37		0.999999
cg00078517	-30.0222	15.2198	0.048544	120	2.93001	GNG7	19	2588227	37		0.999999
cg00079056	-32.82	13.9751	0.0188514	120	2.98635	SUGT1P1;SPINK4	9	33239641	37		0.999999
cg00079219	-48.1841	21.4308	0.0245535	120	-2.52019	HOTAIR	12	54360131	37		0.999999
cg00080484	-44.9992	22.8178	0.0485966	120	2.62616		8	60513456	37		0.999999
cg00080972	9.62301	3.90763	0.0137926	120	-1.78526	RUFY1;RUFY1;RUFY1	5	178986291	37	5:178986177-178986948	0.999999
cg00081439	26.4782	9.02242	0.0033386	120	0.330947		10	743761	37		0.999999
cg00081799	13.5853	5.56844	0.0146997	120	4.48726	ACOT7;ACOT7;ACOT7;ACOT7	1	6390793	37	1:6390329-6392291	0.999999
cg00082558	-18.2406	8.85299	0.0393612	120	3.8457		10	96929093	37		0.999999
cg00083765	1.10609	0.395575	0.0051714	120	-8.681	NRBP2	8	144923196	37	8:144921908-144923840	0.999999
cg00085416	-24.3741	11.1098	0.0282406	120	-0.641381	STAU2;STAU2;STAU2;STAU2;STAU2;STAU2;STAU2	8	74660265	37		0.999999
cg00085830	-30.1044	13.3636	0.0242766	120	-3.81836	DHX9	1	182808254	37	1:182807913-182809448	0.999999
cg00087244	26.4201	12.6033	0.0360576	120	2.25064		7	74042487	37		0.999999
cg00087420	-35.1006	15.0961	0.0200643	120	3.26094	CSMD2	1	34090941	37	1:34090518-34091067	0.999999
cg00088428	-16.3087	7.74981	0.0353442	120	3.35481	RFPL4B	6	112668522	37		0.999999
cg00090091	38.8012	13.1804	0.00324145	120	3.39016		13	107036741	37		0.999999
cg00090309	-23.4392	11.224	0.0367695	120	1.16175		7	156832367	37		0.999999
cg00090674	-31.0775	14.8911	0.0368895	120	3.22292	IL17REL	22	50446678	37		0.999999
cg00090800	-2.64066	1.32434	0.046158	120	-6.7715	IL4R;IL4R	16	27325237	37	16:27324693-27326219	0.999999
cg00091213	-30.5898	14.815	0.0389438	120	2.1813	CRTAC1;CRTAC1	10	99659401	37		0.999999
cg00091285	11.7907	5.84006	0.0434948	120	-6.1616		1	98511031	37		0.999999
cg00091960	-22.7887	8.26247	0.00581382	120	2.75051	GRM8;GRM8;GRM8	7	126829514	37		0.999999
cg00092301	-24.3825	12.0433	0.0429119	120	0.671483	ARHGAP26;ARHGAP26	5	142600451	37		0.999999
cg00093829	-26.8879	11.0895	0.0153237	120	2.96639	PFKFB3;PFKFB3	10	6247101	37	10:6246995-6247141	0.999999
cg00094204	36.0806	16.9599	0.0333865	120	2.84861		11	63572087	37		0.999999
cg00094858	26.5063	8.80607	0.00261247	120	-4.17178	PPFIA3;C19orf73	19	49623089	37		0.999999
cg00096419	17.2981	7.7513	0.0256387	120	3.57909	PRRT3	3	9994967	37		0.999999
cg00097670	20.2572	7.97018	0.011034	119	3.61397	RNF34;RNF34;RNF34	12	121836557	37		0.999999
cg00098693	37.7467	16.9992	0.0263853	120	-3.69271	HMCN1	1	185703201	37	1:185702780-185703329	0.999999
cg00100722	-45.7914	22.1435	0.0386456	120	0.814965		3	184355056	37		0.999999
cg00101602	-15.1006	7.2391	0.0369806	120	3.50189	ASCC1	10	73857843	37		0.999999
cg00104333	33.6829	16.6521	0.0430995	120	3.58623	LGI1;LGI1;LGI1;LGI1	10	95516410	37		0.999999
cg00105102	-18.6808	8.46602	0.0273445	120	3.27673	PAQR6;PAQR6	1	156217178	37		0.999999
cg00105253	-44.6972	20.9924	0.0332371	120	-2.64086	NUDT14	14	105647194	37	14:105646800-105648756	0.999999
cg00107490	54.0226	26.0648	0.0382068	120	2.14016		22	19509318	37		0.999999
cg00107630	-26.6631	12.0461	0.0268692	120	-1.48598	ASTN2;ASTN2;ASTN2	9	120174408	37		0.999999
cg00107782	-17.3535	7.77808	0.0256757	120	-2.48323		1	151300621	37	1:151299312-151300661	0.999999
cg00108554	-24.8655	9.92308	0.0122166	120	-0.370073		16	73157200	37		0.999999
cg00110666	-39.1589	12.4271	0.0016266	120	1.93251	WHSC1L1;WHSC1L1	8	38220479	37	8:38220392-38220594	0.999999
cg00111006	-23.5622	11.2848	0.0368015	120	1.71071		1	232228006	37		0.999999
cg00113194	43.2099	16.5937	0.00921422	120	2.23944	NOC2L	1	884869	37		0.999999
cg00114188	51.9242	23.1778	0.0250747	120	2.39159	PARP12;PARP12	7	139724699	37		0.999999
cg00114944	-30.3147	14.7535	0.0399034	120	-4.24526	C6orf115	6	139350067	37	6:139349751-139350321	0.999999
cg00115549	33.265	15.8294	0.0355993	120	3.49808	NUDT18	8	21968255	37		0.999999
cg00118471	-32.0916	14.2866	0.0246861	120	3.19444	IL18RAP	2	103061577	37		0.999999
cg00118500	-28.0299	12.135	0.0208966	120	3.62195		1	57385328	37		0.999999
cg00120479	37.8286	18.8018	0.044224	120	2.38079		18	46524311	37		0.999999
cg00120747	-32.2484	14.2272	0.0234107	120	3.07543	PTPRJ;PTPRJ	11	48046162	37		0.999999
cg00121158	-29.2227	14.8626	0.0492769	120	-3.83031	KDM4C;KDM4C;KDM4C;KDM4C;KDM4C;KDM4C;KDM4C	9	6757826	37	9:6756951-6758483	0.999999
cg00122927	37.8028	16.6869	0.023487	120	2.44968	LDLRAD4	18	13232953	37		0.999999
cg00123094	41.7033	19.5244	0.0326827	120	-3.59982	IFT140	16	1662131	37	16:1661909-1662536	0.999999
cg00126210	-45.3328	19.4758	0.0199311	120	-3.91598	SNHG10;GLRX5;SCARNA13;SNHG10	14	96001170	37	14:96000780-96001554	0.999999
cg00127424	-1.1045	0.499546	0.0270359	120	-8.65694	USP36	17	76836804	37	17:76836796-76837642	0.999999
cg00127591	28.607	14.3921	0.0468458	120	-3.44214	PRPSAP1	17	74350300	37	17:74348940-74350745	0.999999
cg00127991	-32.2373	14.9903	0.0315115	120	2.54286		10	85484444	37		0.999999
cg00128695	-22.6362	7.53392	0.00265957	120	0.912483		10	133508866	37		0.999999
cg00129266	-37.8174	17.9811	0.0354502	120	2.87496	RNF40;RNF40;RNF40;RNF40	16	30778449	37		0.999999
cg00130866	-32.7996	13.3039	0.0136854	120	3.162	DERL1;DERL1	8	124052565	37		0.999999
cg00131064	-18.5986	9.05871	0.0400606	120	2.53798	GALNTL6	4	173883907	37		0.999999
cg00131745	-22.5982	10.6168	0.0332922	119	3.11224	SEPT11;SEPT11	4	77906241	37		0.999999
cg00133544	-23.0867	11.5402	0.0454418	120	3.4331	SVOP	12	109320959	37		0.999999
cg00134210	-16.9044	7.76924	0.0295694	120	-3.39042	FAM107B	10	14644132	37	10:14643993-14644967	0.999999
cg00134787	23.3273	9.9721	0.0193223	120	3.1872	MYH1	17	10419499	37		0.999999
cg00134812	1.18992	0.525461	0.023542	120	-6.72555	RABEP2	16	28936721	37	16:28936194-28937083	0.999999
cg00135882	29.9051	13.4275	0.0259369	120	4.40115	HMHA1;HMHA1	19	1065783	37		0.999999
cg00136012	-19.6796	7.79155	0.0115448	120	3.3955		6	119492512	37		0.999999
cg00137202	-31.1128	12.9977	0.0166787	120	2.25007		1	18025324	37		0.999999
cg00137960	42.6766	18.4276	0.0205637	119	3.15932	C10orf11;C10orf11;C10orf11	10	77894049	37		0.999999
cg00138095	29.3998	11.2389	0.00889952	120	2.61646	PALM2	9	112538240	37		0.999999
cg00139496	16.9523	7.94164	0.0327929	120	2.24356	GLT8D1;GLT8D1;GLT8D1	3	52731124	37		0.999999
cg00140304	27.06	12.5203	0.0306725	120	-3.75267	LY86-AS1	6	6547312	37	6:6546161-6548100	0.999999
cg00140796	-35.5474	12.8417	0.00563815	120	2.35292		18	28824980	37		0.999999
cg00143045	-1.73464	0.56185	0.0020194	120	-5.46802	RPRM	2	154335593	37	2:154334733-154335809	0.999999
cg00143362	35.0525	16.4481	0.0330814	120	3.12178	MEIG1	10	15000025	37		0.999999
cg00143868	-20.5268	9.57575	0.0320635	120	-4.63968	BTBD12	16	3661890	37	16:3660584-3662298	0.999999
cg00145587	-1.72454	0.869585	0.0473472	119	-6.22245	SMAD7	18	46475244	37		0.999999
cg00145683	27.3461	10.9177	0.0122539	119	3.32115		16	51915089	37		0.999999
cg00145849	-42.7203	20.8785	0.0407427	120	-3.32302	UBE2K;UBE2K;UBE2K	4	39699494	37	4:39698742-39700598	0.999999
cg00149121	-30.1846	9.66247	0.00178468	120	1.13742		12	70388822	37		0.999999
cg00149473	-1.17992	0.523848	0.0242963	120	-7.05277		10	94459330	37	10:94458948-94459970	0.999999
cg00149492	31.0243	12.8285	0.015589	120	3.39109	TFAP2E	1	36038468	37	1:36038329-36039236	0.999999
cg00151728	15.0966	6.46499	0.0195369	120	2.8866		3	169478456	37		0.999999
cg00152411	-20.4541	10.3597	0.0483378	120	4.09251	INTS2;INTS2	17	60005984	37		0.999999
cg00153395	62.3454	26.3436	0.017951	120	-0.0783809	JAK1	1	65327523	37	1:65327163-65327812	0.999999
cg00153622	-19.6187	9.56375	0.0402322	120	1.07601		15	21147039	37		0.999999
cg00155429	0.827519	0.344362	0.0162588	120	-10.0206	TPM3;TPM3;TPM3;TPM3;TPM3;TPM3;TPM3;TPM3;TPM3	1	154155697	37	1:154154448-154156290	0.999999
cg00156265	-30.8762	14.8284	0.0373215	120	3.81937		15	77265459	37	15:77265361-77266110	0.999999
cg00156569	-11.1865	5.29402	0.0345961	119	2.91991	GDAP1L1	20	42908863	37		0.999999
cg00156669	16.3362	7.72791	0.0345219	118	3.14553		8	144852118	37		0.999999
cg00157572	-36.9094	18.414	0.0450253	120	-1.83117	SIX6	14	60977961	37		0.999999
cg00158789	-44.2489	21.0853	0.0358555	120	-2.78397	TBX4	17	59534683	37	17:59534560-59535125	0.999999
cg00160183	-26.0624	10.1483	0.010224	120	-3.97326		13	28551730	37		0.999999
cg00160388	-6.88219	3.42229	0.0443263	120	-2.48085		16	14403425	37	16:14402946-14403781	0.999999
cg00160670	-31.8429	13.9388	0.0223435	120	0.355765	LINC00649;LINC00649	21	35320599	37	21:35319835-35321437	0.999999
cg00161791	-44.1049	20.0165	0.0275646	120	-0.400192		21	45575014	37	21:45574618-45576242	0.999999
cg00162421	-17.7958	8.60287	0.0385848	120	3.82701	APITD1;CORT	1	10508962	37		0.999999
cg00162492	30.332	12.7041	0.0169597	120	-1.02886	HLX-AS1	1	221014404	37		0.999999
cg00162680	11.1295	5.12402	0.0298536	119	2.43388		21	47160779	37		0.999999
cg00162862	44.5418	21.654	0.0396877	120	2.88212	NTAN1	16	15151269	37		0.999999
cg00163144	15.4942	7.26535	0.0329566	120	3.21581		10	8442640	37		0.999999
cg00165360	44.8258	22.6254	0.0475674	120	2.6641	CNPY3	6	42906850	37		0.999999
cg00165981	1.31314	0.594633	0.0272225	120	-4.88886	COL4A3BP;COL4A3BP;COL4A3BP;POLK	5	74808039	37	5:74807399-74808112	0.999999
cg00168191	22.8234	10.9663	0.0374136	120	3.50155	GNA11	19	3097565	37		0.999999
cg00168225	-20.0058	9.76567	0.0405027	120	-0.643414	KCNQ2;KCNQ2;KCNQ2;KCNQ2;KCNQ2	20	62086622	37		0.999999
cg00170459	-20.5026	10.1631	0.0436578	120	1.01602		4	136509310	37		0.999999
cg00170487	-20.9659	10.4913	0.0456726	120	2.21367	FHDC1	4	153871345	37		0.999999
cg00173804	-33.1325	16.1206	0.0398514	120	3.18362		1	180113669	37		0.999999
cg00174901	12.974	5.7092	0.0230579	120	-0.606469	PALM;PALM	19	709889	37		0.999999
cg00175237	-31.9464	16.2653	0.0495203	120	2.79019		3	125988314	37		0.999999
cg00179082	-23.6832	11.1854	0.0342312	120	1.30782		7	73698370	37		0.999999
cg00179940	25.8245	12.4764	0.0384648	120	1.10318		12	126978053	37		0.999999
cg00184235	-21.0267	9.18732	0.0220989	120	-4.04755	TRIB1	8	126442434	37	8:126441980-126442446	0.999999
cg00185034	28.0654	12.1719	0.0211245	120	0.964769		8	8610660	37	8:8610539-8611008	0.999999
cg00185867	-30.0172	10.4451	0.00405547	120	1.57472		7	38348929	37		0.999999
cg00187327	23.3817	9.84506	0.0175506	120	3.14	MN1	22	28191781	37		0.999999
cg00187704	-40.5183	19.8901	0.0416389	120	-0.985462	PPP2R2B;PPP2R2B;PPP2R2B;PPP2R2B;PPP2R2B;PPP2R2B;PPP2R2B;PPP2R2B;PPP2R2B;PPP2R2B	5	146131753	37	5:146131244-146131894	0.999999
cg00188298	-0.674415	0.329727	0.040818	120	-6.14598	C10orf131;C10orf131	10	97667731	37	10:97666656-97668094	0.999999
cg00188579	16.2704	5.86058	0.0054992	120	-2.82419		7	115806045	37		0.999999
cg00189939	27.2713	11.5044	0.0177642	120	3.01114		9	96575084	37		0.999999
cg00190228	-34.706	16.6549	0.0371756	120	1.8971	USP2-AS1	11	119362985	37	11:119361933-119363273	0.999999
cg00190412	29.1607	14.2472	0.0406806	120	3.08248		6	10836303	37		0.999999
cg00190900	-31.0054	14.7205	0.0351805	120	4.02901		17	71170372	37		0.999999
cg00191853	5.75136	2.514	0.0221531	120	-0.0933251	SPAG1;SPAG1	8	101177733	37		0.999999
cg00192533	33.2525	16.5671	0.0447353	119	-3.04343	GABRB3;GABRB3	15	27017906	37		0.999999
cg00194277	-32.3884	13.7686	0.0186561	120	2.65941	INMT	7	30795751	37		0.999999
cg00195218	38.1979	18.9337	0.043648	120	-3.73731	RELB	19	45504516	37	19:45504149-45505709	0.999999
cg00196810	-5.48863	2.50816	0.0286468	120	-3.86832	SELK	3	53925267	37	3:53924859-53926659	0.999999
cg00197364	-30.845	10.0499	0.00214632	120	1.88636		13	19731788	37		0.999999
cg00197534	-49.702	17.9442	0.00560883	120	0.8244	ALPK2	18	56277080	37		0.999999
cg00199355	-33.6621	13.9246	0.0156293	120	3.04026		10	64663777	37		0.999999
cg00201025	-34.6555	17.6	0.0489459	119	1.79806	DZIP1L;DZIP1L	3	137832372	37		0.999999
cg00201968	30.2868	14.962	0.0429453	120	-1.64298	TPK1;TPK1	7	144354238	37		0.999999
cg00202176	56.8993	21.2689	0.00746772	120	2.74102	NOTCH1	9	139436536	37		0.999999
cg00202190	-20.3594	9.85933	0.0389245	119	3.75612		7	148333974	37		0.999999
cg00202460	-33.6475	12.7845	0.00849094	120	-1.1492	C15orf40;C15orf40;C15orf40;C15orf40;C15orf40;C15orf40;C15orf40	15	83680873	37	15:83679334-83681098	0.999999
cg00204501	-8.31294	3.35361	0.0131823	120	-5.46054	TJP1;TJP1;TJP1;TJP1	15	30114651	37		0.999999
cg00206389	51.8418	20.1797	0.0101989	120	3.09948	RNU6-2;SOX2-OT;SOX2-OT;SOX2-OT	3	180948630	37		0.999999
cg00207125	-38.7094	17.0475	0.0231663	120	-1.09713	C1QTNF7;C1QTNF7;LOC101929095	4	15398071	37	4:15397549-15398420	0.999999
cg00208734	-21.1722	9.83562	0.0313499	120	4.24394	SOHLH2	13	36788843	37		0.999999
cg00210002	26.2983	10.7413	0.0143517	120	-3.10686	EHMT2;EHMT2	6	31866208	37	6:31864638-31866513	0.999999
cg00210007	-23.1502	10.5868	0.0287646	120	0.982333	ESRRG;ESRRG;ESRRG;ESRRG;ESRRG;ESRRG;ESRRG;ESRRG;ESRRG	1	217251566	37		0.999999
cg00210470	-89.9655	40.0682	0.0247482	120	-0.44756	AIF1	6	31581498	37		0.999999
cg00211069	-25.0134	11.1662	0.025084	120	1.89162	ALDH8A1;ALDH8A1;ALDH8A1	6	135260435	37		0.999999
cg00211507	38.8374	14.9725	0.0094889	119	2.8439	SERHL2;SERHL2;SERHL2;SERHL2	22	42962252	37		0.999999
cg00211601	-15.4285	6.97562	0.0269819	120	-4.58626	SDHAF2;CPSF7;CPSF7;CPSF7	11	61197816	37	11:61196562-61198103	0.999999
cg00211661	-33.6367	10.4907	0.00134443	120	-3.95351	ARAP1;ARAP1;ARAP1	11	72433619	37	11:72432591-72434003	0.999999
cg00213082	-27.1103	13.4164	0.0433133	120	-1.41602		12	47338061	37		0.999999
cg00213091	24.4811	12.1826	0.0444815	120	3.50074	INPP5A	10	134596846	37	10:134596589-134596874	0.999999
cg00214970	-39.0498	19.4591	0.0447747	120	0.798751	SPHKAP;SPHKAP	2	229047701	37		0.999999
cg00217306	-28.7002	13.4826	0.0332812	120	-1.10745	TFDP2	3	141681567	37	3:141681084-141682570	0.999999
cg00217444	21.238	9.30206	0.0224214	120	-4.86484	TMEM33;TMEM33	4	41937297	37	4:41936786-41937623	0.999999
cg00220575	-23.9716	10.5248	0.022749	120	2.79963		6	46457310	37		0.999999
cg00221668	50.5691	24.0287	0.0353326	120	2.03068	PKP3	11	394072	37	11:393262-394169	0.999999
cg00221718	-73.5176	33.5097	0.028241	120	-1.10466		3	128914668	37		0.999999
cg00221775	19.7764	8.74717	0.0237657	119	2.75968	RACGAP1;RACGAP1;RACGAP1	12	50397686	37		0.999999
cg00223900	13.0512	6.53861	0.0459314	120	-5.44973	BAT5	6	31671154	37	6:31670342-31671568	0.999999
cg00224496	1.33398	0.568211	0.0188903	119	-4.60905	ATXN7;ATXN7;ATXN7	3	63954248	37	3:63953769-63954371	0.999999
cg00224565	48.5468	23.9185	0.04239	119	1.73491		19	30168522	37		0.999999
cg00224673	-39.6337	12.8672	0.00206857	119	3.45619	C5orf66	5	134639938	37		0.999999
cg00225947	-36.4689	18.0108	0.0428849	120	2.8676		6	44618847	37		0.999999
cg00227651	25.2625	9.49162	0.00777802	120	4.08246		12	128310456	37		0.999999
cg00228931	-40.7857	17.5734	0.020293	120	0.128062	CAPZB;CAPZB;CAPZB;CAPZB	1	19716911	37		0.999999
cg00230517	27.1477	9.3114	0.00355074	120	3.64469	SPRED2	2	65648650	37		0.999999
cg00232091	-29.0001	12.9368	0.0249824	119	1.66969	PKIG;PKIG;PKIG;PKIG	20	43182352	37		0.999999
cg00232092	-23.5319	10.8247	0.0297113	120	0.478493	FBXL18	7	5518887	37		0.999999
cg00232731	19.249	9.69959	0.0471985	120	3.07094	ANKRD11;ANKRD11;ANKRD11;ANKRD11	16	89545078	37		0.999999
cg00233948	-32.0392	15.5885	0.0398497	120	2.49012	SLC1A3;SLC1A3	5	36619356	37		0.999999
cg00235058	-16.5576	6.8151	0.0151179	120	3.81732	FECH;FECH	18	55227546	37		0.999999
cg00235645	1.09922	0.557337	0.0485787	120	-7.09509	CASC5;CASC5	15	40886408	37	15:40885935-40887323	0.999999
cg00237390	27.8556	14.0358	0.047187	120	2.03117	FAM69A;FAM69A;FAM69A;FAM69A	1	93423079	37	1:93423036-93423173	0.999999
cg00238543	-43.0566	18.7078	0.0213617	119	3.32289	PMEPA1;PMEPA1;PMEPA1;PMEPA1	20	56246759	37		0.999999
cg00241650	10.5031	4.81907	0.0292953	120	6.369	ZNF746;ZNF746	7	149171786	37	7:149171580-149172053	0.999999
cg00242096	-18.1497	9.03003	0.0444391	120	2.29192		1	236074111	37		0.999999
cg00244745	24.0562	11.2063	0.0318194	120	-2.88414	ZIC2	13	100636276	37	13:100636265-100637667	0.999999
cg00248439	16.5317	8.12939	0.0419946	120	4.63223	GRK5	10	121146185	37		0.999999
cg00248521	16.3081	8.14249	0.0451948	120	2.78819	CASKIN1	16	2232251	37		0.999999
cg00250409	29.1051	12.8589	0.0236091	120	3.23937		16	73206310	37	16:73206087-73208073	0.999999
cg00251618	-36.5071	13.9943	0.00908863	119	-2.63696	PRSS33	16	2835624	37	16:2834595-2836590	0.999999
cg00251681	-21.7458	10.2038	0.0330782	120	2.12059	NIPAL3	1	24795151	37		0.999999
cg00252058	-47.0213	17.8601	0.00846929	120	2.12917		1	32001306	37		0.999999
cg00252814	-26.75	13.1723	0.0422776	120	2.4437	KCNH2;KCNH2;KCNH2	7	150647757	37		0.999999
cg00252873	-13.5413	5.85608	0.0207581	120	3.21085	HOOK1	1	60325930	37		0.999999
cg00253248	-25.3733	10.0453	0.011541	120	-3.9873		17	48948878	37	17:48948803-48949066	0.999999
cg00253401	-17.3658	8.26604	0.0356536	120	2.6019		9	102274191	37		0.999999
cg00253526	28.4731	14.3983	0.0479817	120	3.61512	ITPK1;ITPK1;ITPK1	14	93421782	37		0.999999
cg00254283	43.9085	21.9068	0.0450349	119	1.98826	FOXK2	17	80483750	37		0.999999
cg00254556	-51.3416	21.3513	0.0161897	120	1.29621	CHRNA2	8	27318934	37		0.999999
cg00255350	-24.8096	12.5015	0.047197	120	3.24868		15	101672157	37		0.999999
cg00259111	25.4791	9.00521	0.00466397	120	-0.852254	LINC00261	20	22542761	37		0.999999
cg00259249	-21.7692	8.97972	0.0153396	120	1.67756	GJB3;GJB3	1	35246726	37		0.999999
cg00259834	31.142	13.0824	0.0172912	120	-2.61362	RFTN1	3	16553499	37	3:16553314-16554247	0.999999
cg00263032	24.5704	12.4476	0.0483914	120	2.60132	OPRM1;IPCEF1;IPCEF1;IPCEF1	6	154540505	37		0.999999
cg00266009	-38.9236	16.642	0.0193419	120	-3.95159	RALYL;RALYL;RALYL	8	85095275	37		0.999999
cg00266265	-34.5885	15.2211	0.0230617	120	2.6038		3	12738026	37		0.999999
cg00266433	-21.0293	8.65051	0.0150576	120	1.83233	PDE4D	5	59481426	37		0.999999
cg00267286	22.5678	10.3363	0.0290102	120	1.14329	C1QL3	10	16564187	37		0.999999
cg00267862	19.8397	7.89583	0.011982	120	4.11646	TNRC18	7	5417178	37		0.999999
cg00268009	-32.6738	14.0506	0.0200489	120	-4.47497	ADH5	4	100010211	37	4:100009159-100010631	0.999999
cg00268685	-26.6433	11.8276	0.0242815	120	3.73989	CHST14	15	40761721	37		0.999999
cg00269615	-20.7168	8.70777	0.0173543	120	3.78222		6	167283835	37		0.999999
cg00269800	11.1935	4.50458	0.012958	120	-2.38519	PCDHB16	5	140563151	37		0.999999
cg00273359	-27.4552	12.7754	0.0316293	120	-0.0750732	CARD11	7	3019314	37		0.999999
cg00274428	-14.5497	7.291	0.0459808	119	0.829297		1	236066569	37		0.999999
cg00276606	-43.402	20.0667	0.0305497	120	-2.75253	MGLL;MGLL;MGLL;MGLL;MGLL	3	127541243	37		0.999999
cg00277714	-56.3327	27.1977	0.0383373	120	0.275332		13	30459305	37	13:30459242-30459342	0.999999
cg00279790	-43.8611	16.8473	0.00922926	120	-3.06292		1	46914033	37	1:46913858-46914055	0.999999
cg00281430	-28.9018	10.6767	0.0067892	120	2.70831	GIMD1	4	107288713	37		0.999999
cg00282706	30.5392	11.9401	0.0105366	120	-3.8856	ANO2	12	6055430	37		0.999999
cg00284369	36.7352	14.7195	0.0125718	120	2.7982	OR2M7	1	248489065	37		0.999999
cg00285174	32.2923	15.4142	0.0361743	120	2.69026		5	132368863	37		0.999999
cg00285363	-17.7844	8.61482	0.0389802	120	-4.61056	TAPBP;TAPBP;TAPBP	6	33281498	37	6:33281430-33282741	0.999999
cg00285940	-36.183	17.8025	0.0421065	120	2.7557		1	234906223	37		0.999999
cg00286049	1.5211	0.723222	0.0354463	120	-6.63975	ANO2;ANO2	12	6054616	37		0.999999
cg00287809	31.1508	11.1247	0.00510788	120	3.62309	ZEB1;ZEB1;ZEB1;ZEB1;ZEB1;ZEB1	10	31649294	37		0.999999
cg00290340	55.0846	22.9242	0.0162658	120	2.44054	IGDCC3	15	65625267	37		0.999999
cg00290483	39.4735	13.204	0.00279427	120	0.250219	SDK2	17	71639029	37		0.999999
cg00290506	-0.595105	0.29526	0.0438494	120	-8.13801	CNIH3;CNIH3	1	224804226	37		0.999999
cg00292664	-1.07811	0.508282	0.0339147	120	-10.423	HK1;HK1;HK1;HK1;HK1	10	71078354	37	10:71078254-71078777	0.999999
cg00293191	-44.6024	17.9585	0.0130051	120	2.69686	HTA	16	73126120	37		0.999999
cg00293409	1.81199	0.811129	0.0254886	120	-4.06194	LRRC33;LRRC33	3	196366669	37	3:196365723-196367634	0.999999
cg00294898	-0.938136	0.402221	0.0196802	120	-11.6551	NMD3	3	160939446	37	3:160938310-160940085	0.999999
cg00297584	-35.5601	12.4322	0.00423205	120	-3.62374	NCRNA00173;NCRNA00173	12	116971031	37	12:116970684-116972294	0.999999
cg00298000	-27.8911	12.3027	0.0233862	120	4.00839		2	37622494	37		0.999999
cg00299070	29.0023	13.5975	0.0329317	120	2.54254	RYR2	1	237946534	37		0.999999
cg00299820	-29.6403	13.7924	0.0316317	120	-1.99637		1	11943154	37	1:11943111-11943179	0.999999
cg00300627	-39.4605	13.2697	0.00294205	120	-0.92611		9	132646360	37		0.999999
cg00301120	10.439	4.47606	0.0196904	120	-0.553209		10	132740439	37		0.999999
cg00302379	-29.3192	13.0079	0.0241993	120	1.82479	MAX;MAX	14	65539151	37		0.999999
cg00302763	-21.398	8.61143	0.012961	120	2.51708		15	22442000	37		0.999999
cg00303740	49.9816	23.0307	0.0299905	120	1.56362		2	220052301	37		0.999999
cg00306198	-3.15459	1.46191	0.0309384	120	-6.56338	TTC35	8	109455451	37	8:109455265-109456478	0.999999
cg00306893	23.5463	10.8437	0.0298989	120	2.37354		3	168726716	37		0.999999
cg00309339	17.4216	8.8086	0.0479518	120	-4.58166		7	22893653	37	7:22893185-22894150	0.999999
cg00310463	-26.6112	12.2414	0.0297149	120	1.46494	KY	3	134371285	37		0.999999
cg00311915	24.9885	10.3852	0.0161212	120	3.86522		7	155396468	37		0.999999
cg00312594	-29.1834	14.7807	0.0483341	120	2.04047		18	46401037	37		0.999999
cg00314660	26.8297	13.374	0.044845	120	-0.905205	CCDC75;HEATR5B	2	37312231	37	2:37310839-37312275	0.999999
cg00314750	-16.7451	7.53891	0.0263401	120	-3.58573	OXR1	8	107281821	37		0.999999
cg00317754	23.6887	11.5657	0.0405421	120	2.90867	EFCAB2;EFCAB2;EFCAB2	1	245257993	37		0.999999
cg00318013	-26.5845	13.0446	0.0415537	120	0.424854		17	55119388	37		0.999999
cg00318495	-19.3716	7.88001	0.0139588	120	-2.22637	MXD3;MXD3	5	176739903	37	5:176738444-176740200	0.999999
cg00318631	-11.5993	5.88682	0.0487936	120	-0.0399916		1	247803166	37		0.999999
cg00320766	18.9682	9.55376	0.0470979	120	2.68972	OTUD4	4	146076904	37		0.999999
cg00320980	-23.0855	10.2835	0.0247741	119	1.48137		10	134839587	37		0.999999
cg00323448	0.79643	0.323047	0.0136873	120	-9.23606	DYM	18	46987093	37	18:46986070-46987843	0.999999
cg00325531	-7.64481	3.79783	0.044121	119	-1.52566		1	75591353	37		0.999999
cg00327483	61.8129	27.6928	0.0256087	120	2.07423	CASQ1	1	160160587	37		0.999999
cg00327506	-1.19651	0.54066	0.0268945	120	-9.32247	LYPLA1	8	55014641	37	8:55013467-55015343	0.999999
cg00328971	16.5339	7.4207	0.0258755	119	3.72588	IGF2R	6	160517461	37		0.999999
cg00328972	2.14638	0.997622	0.0314369	120	-8.09199	NADK	1	1710237	37	1:1709168-1711021	0.999999
cg00329157	-34.2631	16.2686	0.0351967	120	1.38989	GCET2;GCET2	3	111844870	37		0.999999
cg00329729	-28.6558	13.8683	0.0388026	120	2.87447	TRIO	5	14204645	37		0.999999
cg00330888	1.31131	0.655404	0.0454179	120	-7.53094	EPAS1	2	46524148	37	2:46524116-46524565	0.999999
cg00332070	-35.609	17.7816	0.0452223	120	1.21559	KIAA1324;KIAA1324;KIAA1324;KIAA1324	1	109728545	37		0.999999
cg00333946	-21.5714	8.4034	0.0102586	120	0.46504		15	99975310	37		0.999999
cg00334362	-44.1355	19.318	0.0223313	120	-0.947527	PHACTR1;PHACTR1	6	13269555	37		0.999999
cg00334507	-54.5489	25.4692	0.0322131	120	1.3099	PRRT2	16	29824599	37		0.999999
cg00334941	19.2907	8.7395	0.0272929	120	2.49441		3	146964907	37		0.999999
cg00335424	-26.4295	11.2686	0.0190064	120	0.267749	COL9A1;COL9A1	6	70993564	37		0.999999
cg00335600	44.3134	22.0034	0.0440162	120	2.91449	ADAMTS2;ADAMTS2	5	178580815	37		0.999999
cg00340161	47.8721	22.4997	0.0333637	120	3.05408	PRKD2;PRKD2;PRKD2;PRKD2	19	47207574	37	19:47207249-47209106	0.999999
cg00341950	24.2756	9.22638	0.00851078	119	3.89639	BRSK2	11	1431735	37		0.999999
cg00343367	25.7352	11.6199	0.0267769	119	3.19131	FRAS1;FRAS1	4	79105219	37		0.999999
cg00346024	-31.3807	10.6341	0.00316787	120	2.98674	ITGBL1;ITGBL1;ITGBL1;ITGBL1	13	102175338	37		0.999999
cg00347518	-60.0883	23.2505	0.00975536	120	2.64907		20	23337006	37		0.999999
cg00347616	1.65388	0.580206	0.00436492	120	-6.94907	ACTR3	2	114647416	37	2:114646976-114647630	0.999999
cg00347673	-16.2172	7.28364	0.0259789	120	3.41994	FAP	2	163033514	37		0.999999
cg00347729	25.5034	12.0368	0.0341094	120	1.96201	MMP10	11	102651753	37		0.999999
cg00348228	35.6337	12.5221	0.00443208	120	3.50092		21	40531578	37		0.999999
cg00348992	29.671	11.7896	0.0118457	120	-2.26519	KIF26B	1	245365165	37		0.999999
cg00349137	-19.0463	8.8396	0.0311888	120	3.78286	LIMCH1;LIMCH1;LIMCH1;LIMCH1;LIMCH1	4	41581351	37		0.999999
cg00350199	-21.5285	8.84128	0.0148917	119	-0.644942	ACY3	11	67418213	37	11:67417860-67418447	0.999999
cg00351838	-16.6165	7.78612	0.0328332	120	3.25889	TMEM184C	4	148542561	37		0.999999
cg00351892	25.5874	12.9994	0.0490269	119	0.145627	ETNPPL;ETNPPL;ETNPPL;ETNPPL;ETNPPL	4	109684543	37		0.999999
cg00353970	24.1323	11.6985	0.0391267	120	2.40911	PRDX3;PRDX3;PRDX3;PRDX3;PRDX3;PRDX3	10	120934405	37		0.999999
cg00354179	10.6324	4.99096	0.0331435	120	-4.96408	KIAA1614	1	180881480	37		0.999999
cg00355217	18.1651	8.78211	0.0386007	120	3.01001	ZNF704	8	81571973	37		0.999999
cg00356511	12.4467	5.64346	0.0274188	120	-5.58544	ACACA;ACACA;ACACA	17	35716273	37	17:35715928-35716492	0.999999
cg00357888	52.0249	23.2074	0.024978	120	2.78528	PPIF	10	81106390	37		0.999999
cg00358496	-41.9754	20.0665	0.0364552	120	0.930715	SLC39A11;SLC39A11	17	70693956	37		0.999999
cg00360246	-20.2131	8.90423	0.0232045	120	3.30979	TAF4	20	60591097	37		0.999999
cg00360531	38.9386	18.459	0.0349045	120	2.6979	SMIM2	13	44736060	37		0.999999
cg00361017	18.5114	7.61587	0.0150722	120	1.9207	PDE10A;PDE10A	6	166073666	37		0.999999
cg00361526	-20.8682	7.46787	0.00519962	120	3.99283		14	22739321	37		0.999999
cg00361689	28.054	13.5337	0.0381814	120	-2.40003	CACNA1A;CACNA1A;CACNA1A;CACNA1A;CACNA1A;CACNA1A;CACNA1A;CACNA1A;CACNA1A;CACNA1A	19	13342530	37		0.999999
cg00362665	35.3644	12.4935	0.00464581	120	2.40474	HAPLN4	19	19370064	37		0.999999
cg00363658	17.755	8.1744	0.0298542	120	3.02318	NAALADL2	3	175484022	37		0.999999
cg00363737	16.5297	6.53177	0.0113849	119	3.51402	VWA2	10	116031419	37		0.999999
cg00365672	-40.9758	19.8514	0.0390059	120	0.0229679		6	43670600	37		0.999999
cg00369351	-9.22304	4.10865	0.0247819	120	-4.08039	BTN2A1;BTN2A1	6	26458121	37	6:26457894-26458535	0.999999
cg00369786	-23.8638	10.7079	0.0258392	120	4.75499	RHOT2	16	719818	37		0.999999
cg00371107	-1.13688	0.483185	0.0186278	120	-7.76366	ARID1A;ARID1A	1	27023736	37		0.999999
cg00372486	-1.29219	0.489463	0.00829005	120	-6.95165		6	33539201	37	6:33538298-33539741	0.999999
cg00372610	-21.5939	8.47053	0.0107939	120	-4.63106	C19orf36;C19orf36;MOBKL2A	19	2096731	37	19:2095956-2097256	0.999999
cg00372886	46.4567	22.9083	0.0425665	118	2.5455	TRIM10;TRIM10	6	30126176	37		0.999999
cg00372940	7.6946	3.45671	0.026015	120	-4.76347	WDR47;WDR47;WDR47	1	109583681	37		0.999999
cg00373120	19.0232	9.5712	0.0468616	120	4.23822	RUFY1;RUFY1;RUFY1	5	179004757	37		0.999999
cg00374986	29.0626	14.5225	0.0453695	120	3.27713		9	111045603	37		0.999999
cg00376019	1.88866	0.676454	0.00523835	120	-8.29111	TMEM110	3	52931306	37	3:52930411-52932313	0.999999
cg00378647	30.1779	12.5982	0.0166013	119	3.06699		21	43726310	37		0.999999
cg00378856	21.5914	10.4252	0.0383524	120	3.60492	BACH2;BACH2	6	90848662	37		0.999999
cg00380247	21.6807	8.78464	0.0135859	119	2.74716	PAX2;PAX2;PAX2;PAX2;PAX2;PAX2	10	102514478	37		0.999999
cg00380574	-15.511	7.75228	0.0454112	120	1.80916	PERM1;PERM1	1	918689	37	1:918041-919973	0.999999
cg00381516	-17.1944	8.56824	0.0447758	120	3.27227		9	123969395	37		0.999999
cg00382632	26.5043	11.3595	0.0196356	120	4.97368	TNRC6A	16	24834919	37		0.999999
cg00384018	-25.6834	11.7714	0.0291216	119	1.86002		13	75707451	37		0.999999
cg00386460	45.8994	17.5066	0.00874572	120	2.98215	TAP2;TAP2	6	32803058	37		0.999999
cg00388262	-11.6204	5.75905	0.0436164	119	3.40292		4	1554466	37		0.999999
cg00389176	-0.981383	0.350319	0.00508816	120	-7.68979	TGFB1;TGFB1	19	41859014	37	19:41857160-41859580	0.999999
cg00392001	-41.4319	18.1339	0.0223258	120	2.06396	UBR4	1	19409678	37		0.999999
cg00392156	-54.8147	26.8018	0.0408362	120	0.929154	PDE6B;PDE6B;PDE6B	4	647194	37		0.999999
cg00393417	0.836872	0.37952	0.0274486	120	-8.22166	C16orf68;C16orf68	16	8715627	37	16:8714989-8716508	0.999999
cg00394639	-30.8247	12.3301	0.012421	120	2.49567	TBC1D4;TBC1D4;TBC1D4	13	75928492	37		0.999999
cg00395951	18.8827	9.56522	0.0483704	120	3.89997	KIAA2018	3	113413263	37		0.999999
cg00396427	-30.4913	14.6009	0.0367685	120	3.20825	ARHGAP17;ARHGAP17	16	25023604	37		0.999999
cg00397849	37.3846	17.9747	0.0375401	120	2.66216	ALS2CL	3	46733475	37		0.999999
cg00399059	-11.8788	4.7659	0.0126863	120	1.23592	LYNX1;LYNX1;LYNX1;LYNX1	8	143859774	37		0.999999
cg00399407	33.6082	15.6632	0.0318989	119	2.13114	SPARCL1;SPARCL1;SPARCL1;SPARCL1;SPARCL1;SPARCL1;SPARCL1;SPARCL1	4	88450413	37		0.999999
cg00400262	23.8669	10.6733	0.0253438	118	2.98295	SPIRE2	16	89917074	37		0.999999
cg00402290	-44.9914	18.7704	0.0165329	120	1.72011		12	121068134	37		0.999999
cg00403246	-45.4783	21.0323	0.0305945	119	0.2979		10	134794753	37		0.999999
cg00409576	-14.1025	4.90668	0.00405122	120	-6.23369	MCIDAS	5	54523237	37		0.999999
cg00411544	8.71749	4.26722	0.0410627	120	-4.19532	BOLA3;BOLA3;BOLA3-AS1;BOLA3-AS1;BOLA3-AS1	2	74375128	37	2:74374088-74376053	0.999999
cg00411784	80.3035	35.7746	0.0247869	120	0.730426		2	233363619	37		0.999999
cg00412308	-28.1443	12.505	0.0244078	120	2.55607	CACNA2D1	7	81636031	37		0.999999
cg00412782	-27.9524	12.8405	0.0294889	120	1.74043		10	92900864	37		0.999999
cg00413099	-3.33218	1.31144	0.0110582	120	-5.97723	ID1;ID1	20	30192013	37		0.999999
cg00413852	-12.6744	4.72	0.00724733	119	4.37626	LINGO1;LINGO1;LINGO1;LINGO1;LINGO1;LINGO1;LINGO1	15	78079584	37		0.999999
cg00414260	-25.9452	8.49925	0.00226834	120	-4.52198	CD164;CD164;CD164;CD164;CD164	6	109704515	37	6:109703438-109704913	0.999999
cg00415011	54.5697	21.46	0.0109949	119	-3.43466		8	142046261	37	8:142045726-142046587	0.999999
cg00417742	12.2061	6.15647	0.0474071	120	-2.78299	C7orf60	7	112580528	37	7:112579244-112581028	0.999999
cg00419321	-19.2528	7.32856	0.00861201	118	-1.76731	LHX8	1	75593476	37		0.999999
cg00419733	-33.0741	11.9262	0.00555013	120	2.15781		14	95010287	37		0.999999
cg00421262	-38.5109	17.4241	0.0270905	119	3.26555		4	106813369	37		0.999999
cg00423549	46.5481	22.0508	0.0347765	120	2.52177		2	218810436	37		0.999999
cg00423598	27.7363	11.0894	0.0123792	119	3.52832		7	156296491	37	7:156296104-156296681	0.999999
cg00423729	23.2339	9.66458	0.0162156	120	-4.56417	SLC36A1	5	150826949	37	5:150826615-150828158	0.999999
cg00424166	19.5451	7.28206	0.00727465	120	3.46294	NUP43	6	150045504	37	6:150044976-150045594	0.999999
cg00424588	47.9609	22.7711	0.0351857	120	2.53945	MIR601;DENND1A;DENND1A	9	126164961	37	9:126163533-126165401	0.999999
cg00424677	27.8871	14.158	0.0488722	120	-3.67992	ZNF507;ZNF507	19	32836465	37	19:32835711-32837400	0.999999
cg00425217	41.9974	16.8165	0.0125109	119	-3.42822	NFIX	19	13205470	37	19:13204358-13205559	0.999999
cg00428944	13.4948	6.63559	0.0419819	120	-4.68192	YWHAZ;YWHAZ;YWHAZ;YWHAZ;YWHAZ;YWHAZ;YWHAZ;YWHAZ	8	101963525	37		0.999999
cg00431447	30.8926	14.0636	0.0280459	120	-3.55322	C16orf45	16	15529115	37		0.999999
cg00435374	-27.5208	13.0329	0.034717	120	2.84177	TRIM13;TRIM13;TRIM13;TRIM13;DLEU2	13	50574290	37		0.999999
cg00437794	12.0462	5.90052	0.0411969	120	3.34424	TAB2;TAB2;TAB2	6	149690150	37		0.999999
cg00439323	17.0851	7.08234	0.0158496	120	3.62796		2	232788287	37		0.999999
cg00440049	-25.5466	12.0845	0.0345149	120	2.61009		3	59087939	37		0.999999
cg00441136	57.6721	24.771	0.0199006	120	2.3512	KIF3B	20	30864848	37		0.999999
cg00441550	-16.3929	8.05525	0.0418448	119	0.64363	DEFB118	20	29955998	37		0.999999
cg00442066	-16.1148	8.15509	0.0481496	120	3.12615		14	57536620	37		0.999999
cg00442258	-45.0969	22.4562	0.0446202	120	0.800304	HSPC072;LOC100270804;HSPC072	20	18775549	37		0.999999
cg00442529	28.2547	12.7973	0.0272531	120	-0.727935	RNF13;RNF13	3	149597860	37	3:149597747-149597987	0.999999
cg00444362	45.6719	17.8117	0.0103427	120	3.60998		8	118606879	37		0.999999
cg00445682	-18.0608	8.54855	0.0346238	120	2.92905	LINC01102	2	105049869	37		0.999999
cg00446470	1.10138	0.355318	0.00193712	120	-5.37592	RPS10	6	34394098	37	6:34393305-34394305	0.999999
cg00447110	-51.3488	23.4668	0.0286591	120	-1.86172	SIGLEC7;SIGLEC7	19	51645522	37		0.999999
cg00447682	-10.706	5.13134	0.0369437	119	-3.80106	CAMK2N1	1	20813064	37		0.999999
cg00448720	-16.802	8.5032	0.0481593	120	1.72434	C1QTNF9	13	24883014	37		0.999999
cg00449068	-32.71	11.1123	0.00324433	120	1.52922	BEND3	6	107403532	37		0.999999
cg00449715	35.766	17.7001	0.0433144	120	3.21408	CRYGN	7	151135375	37		0.999999
cg00451651	-15.1114	6.91772	0.0289293	120	3.42036	VPS13B;VPS13B	8	100252466	37		0.999999
cg00453717	54.5429	25.6119	0.0332051	120	-0.515035	POLD3	11	74344629	37		0.999999
cg00455379	57.8136	18.6173	0.00190044	120	2.47433	AKR1A1;AKR1A1;AKR1A1;AKR1A1	1	46033770	37		0.999999
cg00455796	38.3423	17.8402	0.0316176	120	3.47007	LPPR2;LPPR2	19	11475827	37		0.999999
cg00455960	34.9857	17.8273	0.0497072	120	0.821692		2	208139655	37		0.999999
cg00456448	-76.9803	34.4107	0.0252797	120	-0.0314195	PRKCZ;PRKCZ;PRKCZ;PRKCZ	1	2109543	37		0.999999
cg00456683	-33.2118	16.6238	0.045734	119	2.05409		20	53674276	37		0.999999
cg00459909	37.5243	17.7045	0.0340495	119	2.4087	ABCG8;ABCG5	2	44065720	37		0.999999
cg00462559	-33.2702	11.7584	0.00466218	120	3.26682	SYNM;SYNM	15	99671185	37		0.999999
cg00463475	-35.9689	16.2803	0.0271497	120	2.86264	LOC285768;LOC285768	6	1071712	37		0.999999
cg00463507	25.4012	12.1066	0.0358942	120	-3.4412	CLSPN	1	36235431	37	1:36234283-36236028	0.999999
cg00463844	-50.7045	24.8545	0.0413445	120	-0.737749	PDE8A;PDE8A;PDE8A	15	85549099	37		0.999999
cg00463885	2.52449	0.999996	0.0115863	120	-6.81613	BTF3L4;TXNDC12;BTF3L4;BTF3L4;BTF3L4;BTF3L4	1	52521894	37	1:52521614-52522279	0.999999
cg00468395	36.6341	18.536	0.0481123	120	1.60589	XPO6	16	28193063	37		0.999999
cg00468928	24.4764	9.1292	0.00733785	120	3.96219		10	119144455	37		0.999999
cg00469341	-1.83499	0.729768	0.0119206	119	-5.77432	ETV1;ETV1;ETV1;ETV1;ETV1	7	14031022	37		0.999999
cg00469395	-7.84714	3.54699	0.0269433	120	3.03		16	89315104	37		0.999999
cg00469540	-50.5123	23.3651	0.0306286	119	1.72177		9	26502756	37		0.999999
cg00471393	22.9844	8.71176	0.00833177	120	3.48864		15	86479067	37		0.999999
cg00471821	52.8962	20.681	0.0105363	120	2.88639	PRKCSH;PRKCSH;PRKCSH;PRKCSH;PRKCSH	19	11548516	37		0.999999
cg00472810	-6.46857	2.612	0.0132684	120	-5.16705	CLCC1;CLCC1	1	109506252	37	1:109505511-109506410	0.999999
cg00473531	37.3062	16.3972	0.0228966	120	3.47033	ADAM11	17	42843798	37	17:42843747-42843839	0.999999
cg00476270	14.8186	7.25583	0.0411216	120	2.7853		16	89745957	37		0.999999
cg00477752	-47.342	23.4022	0.0430761	120	2.20443	C20orf62	20	43090809	37	20:43090780-43090936	0.999999
cg00480115	20.4292	9.42941	0.0302699	120	3.75262	FXYD3;FXYD3;FXYD3;FXYD3;FXYD3;FXYD3;FXYD3;FXYD3	19	35606877	37		0.999999
cg00482488	14.9085	6.15435	0.0154172	119	-4.11123		17	70216332	37		0.999999
cg00482804	-41.3482	18.5304	0.0256569	120	-3.65726	PDLIM2;PDLIM2;PDLIM2	8	22437249	37		0.999999
cg00483256	21.5422	10.7749	0.045577	120	2.80206	GCOM1;GCOM1;GCOM1;GCOM1;GCOM1;MYZAP;MYZAP;GCOM1;GCOM1;GCOM1	15	57940135	37		0.999999
cg00485047	15.7168	8.00169	0.0495079	120	-4.05014	NDE1;MIR484;KIAA0430	16	15736411	37	16:15736305-15737895	0.999999
cg00486998	26.3356	11.8064	0.0257066	119	-1.3305	MECOM	3	169072705	37		0.999999
cg00488988	29.8718	10.996	0.00659548	120	3.47205		2	25401509	37		0.999999
cg00491430	16.6319	8.40583	0.0478597	120	-3.95137	HEMGN;HEMGN	9	100700763	37	9:100700693-100700782	0.999999
cg00493362	31.8573	15.8074	0.043869	120	3.10808	KCNIP3	2	95994475	37		0.999999
cg00493609	-23.9786	11.2649	0.0332869	119	2.51915		16	13704393	37		0.999999
cg00495476	-40.7295	16.5782	0.0140175	120	3.5908		6	168061660	37		0.999999
cg00496988	22.8305	10.4561	0.0290007	120	3.62902	TMEM89	3	48659251	37		0.999999
cg00498591	-2.65311	0.871329	0.00232759	119	-7.25464		3	9904557	37	3:9904287-9904566	0.999999
cg00499539	-45.9451	22.3973	0.0402311	119	1.67595	PSD4;LOC440839	2	113960266	37		0.999999
cg00501869	14.8769	7.32436	0.0422399	120	5.01923	PTPRN2;PTPRN2;PTPRN2	7	157690732	37		0.999999
cg00503920	22.8968	10.0639	0.0228975	120	3.82206	TRRAP	7	98602793	37		0.999999
cg00504705	-14.4225	5.2975	0.00647874	120	-2.45443	PCDHA6;PCDHA2;PCDHA1;PCDHA7;PCDHA1;PCDHA8;PCDHA6;PCDHA5;PCDHA8;PCDHA3;PCDHA4	5	140221357	37	5:140220836-140221485	0.999999
cg00506049	-38.0444	17.1942	0.0269235	120	0.609322	SRRM3	7	75887380	37		0.999999
cg00506281	36.0414	17.6788	0.0414816	120	3.15601	CXCR2P1;RUFY4	2	218925750	37		0.999999
cg00506306	-24.3841	11.9713	0.0416611	120	-1.667	COBL;COBL;COBL	7	51207974	37		0.999999
cg00506606	28.8239	13.0964	0.027743	120	3.89481	KIF26B	1	245752698	37		0.999999
cg00506738	0.907198	0.384559	0.0183213	120	-10.106	PRMT3;PRMT3;PRMT3;PRMT3;PRMT3;PRMT3	11	20409230	37	11:20408470-20410310	0.999999
cg00507823	45.9287	21.231	0.0305191	120	2.58796	ZNF821;ATXN1L	16	71894108	37		0.999999
cg00508561	12.1671	5.10606	0.0171778	120	3.38386	VPS13B;VPS13B;VPS13B	8	100177905	37		0.999999
cg00509120	-36.4545	18.4549	0.0482314	120	-0.217965		1	52041391	37		0.999999
cg00509660	44.5408	14.8425	0.00269192	120	2.78911	CACTIN;CACTIN	19	3622432	37		0.999999
cg00510011	1.16257	0.464633	0.0123449	120	-7.19558	GPR98;GPR98;GPR98	5	89854651	37	5:89854514-89854741	0.999999
cg00511167	24.5069	12.1977	0.0445224	120	-0.026893	CEP63;CEP63;CEP63;CEP63	3	134206503	37		0.999999
cg00512374	-40.0761	12.8053	0.00175017	120	-3.90526	IGFBP4;IGFBP4	17	38599682	37	17:38598963-38601020	0.999999
cg00512487	-1.61836	0.654032	0.0133445	120	-7.39757	ATRN;ATRN;ATRN	20	3451768	37	20:3451440-3451941	0.999999
cg00513032	-29.406	12.1509	0.0155177	120	2.81403	SLC47A2;SLC47A2;SLC47A2;SLC47A2;SLC47A2;SLC47A2	17	19605935	37		0.999999
cg00513479	-51.3588	19.023	0.0069377	120	2.29032	TMEM241	18	21002225	37		0.999999
cg00513981	34.4389	15.9888	0.0312449	118	2.63185	FSCN1	7	5642784	37		0.999999
cg00514186	61.4342	30.7091	0.045444	120	2.13594	UCKL1;MIR647	20	62575401	37		0.999999
cg00514407	-17.4292	8.75796	0.0465797	120	-4.11393	SERPINE2;SERPINE2;SERPINE2	2	224904626	37	2:224904300-224904960	0.999999
cg00516481	20.6168	9.57527	0.0313085	120	-0.351993	PDE9A;PDE9A;PDE9A;PDE9A;PDE9A;PDE9A;PDE9A;PDE9A;PDE9A;PDE9A;PDE9A;PDE9A;PDE9A;PDE9A;PDE9A;PDE9A;PDE9A;PDE9A;PDE9A;PDE9A	21	44073202	37	21:44072208-44073357	0.999999
cg00517202	-10.383	4.30903	0.0159706	120	1.93072	PRKG1;PRKG1	10	53333572	37		0.999999
cg00518190	32.4086	16.0613	0.0436116	120	2.08932	ICMT	1	6294768	37		0.999999
cg00518276	-52.188	20.8738	0.0124136	120	0.239097		11	106148020	37		0.999999
cg00518989	-37.6888	17.8841	0.0350834	120	-3.84977	LIMK2	22	31608519	37	22:31607167-31609166	0.999999
cg00520104	-17.598	7.64423	0.0213276	120	3.59741		15	36764488	37		0.999999
cg00520307	-29.1656	14.1122	0.0387639	120	-3.87907	C10orf78;C10orf78	10	105881384	37	10:105880568-105882528	0.999999
cg00520876	38.9815	13.206	0.00315916	120	2.26331	CACNA1H;CACNA1H	16	1207981	37		0.999999
cg00524706	-20.3832	9.62327	0.0341653	120	0.400471	GALNT9	12	132859820	37		0.999999
cg00524773	41.7493	19.9926	0.0367769	119	3.09131	RHBDF1	16	121668	37		0.999999
cg00524818	14.4452	6.23835	0.0205829	120	2.79288	B3GAT2	6	71607590	37		0.999999
cg00525436	-30.9741	10.9458	0.00465797	120	3.87425		21	15456343	37		0.999999
cg00526629	15.8312	7.3995	0.0323956	120	2.60668		1	187378159	37		0.999999
cg00527413	41.1785	19.9874	0.0393773	120	2.99941		2	25151377	37		0.999999
cg00527489	17.0185	8.00728	0.033555	120	-1.9305		1	214360954	37		0.999999
cg00530650	50.8424	22.1386	0.0216443	119	2.99786	INTS1	7	1534766	37	7:1534496-1534928	0.999999
cg00530740	-21.8406	10.9385	0.0458606	120	-4.06009	GCLC	6	53409368	37		0.999999
cg00531949	-17.553	8.6539	0.0425258	120	3.02138		2	167429129	37		0.999999
cg00532335	-24.9718	10.6304	0.0188186	120	2.212	LGI1	10	95516861	37		0.999999
cg00533393	1.18976	0.388881	0.00221751	120	-7.86568	TALDO1;TALDO1	11	747458	37	11:746658-748066	0.999999
cg00533409	-58.3161	22.2928	0.00889868	120	-2.89962	RNF26	11	119204870	37	11:119204695-119205664	0.999999
cg00533866	-31.2689	14.5241	0.0313263	120	3.4562	DNTTIP1	20	44437370	37		0.999999
cg00534240	0.833609	0.303764	0.00606465	120	-10.0277	ST6GALNAC3;ST6GALNAC3	1	76540148	37	1:76539666-76540797	0.999999
cg00534255	36.3109	16.9459	0.0321328	120	2.90106	PTGFRN	1	117456826	37		0.999999
cg00534386	15.2057	5.49237	0.00563113	120	3.03387	ULK4	3	41724061	37		0.999999
cg00534700	-16.9422	7.79253	0.0296936	120	3.67373	MS4A5	11	60196790	37		0.999999
cg00536383	-3.49441	1.53518	0.0228325	120	-7.43249	ASAP2;ASAP2	2	9346592	37	2:9345893-9347118	0.999999
cg00537210	19.4917	9.51585	0.0405271	119	3.34626	KLHL29	2	23786588	37		0.999999
cg00537477	0.901076	0.338668	0.00779903	120	-9.03747	ZDHHC16;ZDHHC16;ZDHHC16;ZDHHC16;ZDHHC16;ZDHHC16;ZDHHC16;ZDHHC16;ZDHHC16;EXOSC1;ZDHHC16	10	99206013	37	10:99205191-99206477	0.999999
cg00538370	23.8937	10.3769	0.0213021	120	-3.75285	ID2	2	8823090	37	2:8821942-8823765	0.999999
cg00539166	53.1969	25.3945	0.0361871	120	2.84091	HSF1	8	145532947	37		0.999999
cg00539226	-31.3198	13.5087	0.0204227	120	1.02076		17	48498045	37		0.999999
cg00539398	-19.6287	8.5026	0.0209687	120	3.41142		6	52174695	37		0.999999
cg00539935	0.979122	0.445521	0.0279704	119	-7.77724	DRG2	17	17991161	37	17:17990804-17992419	0.999999
cg00540449	-21.3323	9.37987	0.0229504	120	3.65968	MPHOSPH6	16	82204945	37		0.999999
cg00541421	-13.278	6.40203	0.0380765	120	1.42388	CDH23	10	73503375	37		0.999999
cg00541683	-52.68	22.1154	0.0172167	120	-2.1162	TINAGL1	1	32041933	37		0.999999
cg00541802	52.8576	21.7217	0.0149577	120	2.90119	DNAH1	3	52394063	37		0.999999
cg00542689	42.2963	18.0433	0.0190705	120	2.89132		9	16120884	37		0.999999
cg00543315	-18.2773	8.67092	0.0350411	119	-1.52113		11	121633759	37		0.999999
cg00544032	21.0622	8.35732	0.0117285	120	3.41608		1	118239410	37		0.999999
cg00544141	-16.9254	7.40736	0.0223161	120	-3.62823	FAM172A;FAM172A;FAM172A;FAM172A	5	93447570	37	5:93446657-93447838	0.999999
cg00544413	-17.1628	8.32074	0.0391459	119	-4.55323	TNK2;TNK2	3	195621788	37	3:195620914-195622207	0.999999
cg00546307	27.6997	11.5028	0.0160365	120	0.143808		1	1946355	37		0.999999
cg00555815	19.0396	8.73896	0.0293534	120	3.4115		21	21580297	37		0.999999
cg00557001	40.9943	20.0269	0.0406616	120	2.4776		1	222297664	37		0.999999
cg00558718	21.7058	10.0883	0.0314311	120	-3.45731	HGD	3	120397653	37		0.999999
cg00559081	18.3866	7.66089	0.0163921	120	2.78512		6	56951467	37		0.999999
cg00559546	-41.7505	16.6418	0.0121149	120	3.38604		19	5189018	37		0.999999
cg00559845	-30.0424	13.7677	0.0291024	120	3.10332	GLB1L2	11	134213821	37		0.999999
cg00560482	2.25945	1.10691	0.0412292	119	-6.8881	HMX3	10	124895474	37	10:124895282-124895601	0.999999
cg00562665	22.5864	11.1808	0.0433728	120	3.15275		12	108520700	37		0.999999
cg00562905	34.2072	17.3813	0.0490628	120	-3.25778	FZD2	17	42634144	37	17:42633933-42634258	0.999999
cg00566961	29.6385	13.6882	0.0303678	120	3.00815		5	119488431	37		0.999999
cg00567542	-17.8354	8.00809	0.0259353	120	3.61293		6	53826994	37		0.999999
cg00567872	27.5931	13.457	0.0403184	120	3.91107	CUX1;CUX1;CUX1	7	101789685	37		0.999999
cg00569313	-21.5911	10.5356	0.0404276	120	2.94053		8	60059656	37		0.999999
cg00570341	20.3364	9.55083	0.0332311	120	3.26759		2	129495163	37		0.999999
cg00573880	1.45734	0.743272	0.0499126	120	-7.07535	C1orf113;C1orf113;C1orf113	1	36772749	37	1:36772408-36772859	0.999999
cg00574035	15.802	7.62752	0.0382921	120	2.99437	MRPL44	2	224825826	37		0.999999
cg00574206	11.7866	4.58171	0.0100958	119	3.28883		12	26262307	37		0.999999
cg00574675	-39.3234	17.1888	0.0221531	120	0.931201	ZNF609	15	64935509	37		0.999999
cg00576279	36.0462	18.0884	0.0462856	120	-3.21031	HOXC4;HOXC5;HOXC5	12	54427293	37		0.999999
cg00576340	13.8843	6.44201	0.0311397	119	1.12339	FLJ42969	8	102086096	37		0.999999
cg00576904	-43.5866	16.5241	0.00834546	120	2.54126	RERG-AS1;RERG;RERG	12	15304329	37		0.999999
cg00577009	-39.656	15.2586	0.00935153	120	-2.62289		17	45021106	37	17:45020956-45021228	0.999999
cg00577167	-20.5294	8.408	0.0146203	120	3.06124	ALDOB	9	104197675	37		0.999999
cg00577668	46.9334	21.8589	0.0317847	120	-0.370008	NDUFAF6	8	96060712	37		0.999999
cg00577766	20.6154	10.355	0.0464951	120	3.95495	SETD2	3	47128627	37		0.999999
cg00579605	-22.7316	9.17264	0.013205	120	0.702809		20	55309394	37		0.999999
cg00580507	-52.4786	25.9624	0.0432453	119	0.739632	BDKRB2	14	96700523	37		0.999999
cg00580789	20.6501	10.2007	0.0429306	102	3.90468	TTC7B	14	91187575	37		0.999999
cg00581295	1.36422	0.639867	0.0330037	120	-5.61891	PFN1	17	4852013	37	17:4851647-4853395	0.999999
cg00584169	-43.1256	15.274	0.00475065	119	1.89064	NTSR1	20	61343372	37		0.999999
cg00584808	37.3372	16.0956	0.0203568	120	1.98437	LPPR1;LPPR1	9	103989453	37		0.999999
cg00585065	-13.641	5.09887	0.00746608	118	2.43046	HPSE2;HPSE2;HPSE2;HPSE2	10	100288562	37		0.999999
cg00585733	-67.3037	22.7405	0.00307999	120	-3.10931	AUTS2;AUTS2;AUTS2	7	69064884	37		0.999999
cg00586817	24.5705	11.4722	0.0322142	119	-2.38993		2	200329872	37		0.999999
cg00587613	26.832	12.3967	0.0304298	120	3.12573	GPR152	11	67220223	37		0.999999
cg00587734	-28.5732	13.924	0.040162	120	2.69803		2	20371108	37		0.999999
cg00588795	-20.7816	10.1096	0.0398176	120	3.73258		7	26593374	37		0.999999
cg00589617	-15.7254	6.16588	0.0107604	120	2.14085	GALNT2	1	230415343	37		0.999999
cg00590991	1.59518	0.572165	0.00530388	120	-7.36491	DBN1;DBN1	5	176900010	37		0.999999
cg00591070	-20.4985	10.1687	0.0438165	120	-2.74215	STAU2;STAU2;STAU2;STAU2;STAU2;STAU2;STAU2	8	74660329	37		0.999999
cg00592574	-22.8443	10.1446	0.0243314	120	3.46313	KTN1;KTN1;KTN1;KTN1;KTN1;KTN1	14	56077629	37		0.999999
cg00593404	31.1787	14.2272	0.0284173	120	3.43427	TRAM2	6	52377740	37		0.999999
cg00596545	17.9428	9.10629	0.0487949	120	2.94534	UBE2D3;UBE2D3;LOC105377348;LOC105377348	4	103759425	37		0.999999
cg00601814	-35.9808	16.9598	0.033877	120	2.99127	FRMD4A	10	14217327	37		0.999999
cg00602743	31.5311	10.6825	0.00316066	120	-3.52742	RASA3	13	114890696	37	13:114890255-114890920	0.999999
cg00602891	-29.1468	10.2736	0.00455313	120	-3.76352	C17orf62;C17orf62;C17orf62	17	80408864	37	17:80408155-80409247	0.999999
cg00603110	-55.6348	26.1168	0.0331522	119	1.01328		6	134395621	37		0.999999
cg00603617	28.875	13.9832	0.038925	120	-3.64237	CRH	8	67089831	37	8:67088727-67090297	0.999999
cg00603717	21.0566	6.87249	0.00218477	120	-3.89577	COG3;COG3	13	46039090	37	13:46038562-46040153	0.999999
cg00604115	-22.466	8.74533	0.0102017	120	4.27172	ADAMTS17	15	100656214	37		0.999999
cg00610519	64.6548	23.6771	0.00632012	120	2.33326	SNAPC4	9	139288284	37		0.999999
cg00611913	29.9484	14.0883	0.0335234	120	3.94862	ZDHHC14;ZDHHC14	6	157987648	37		0.999999
cg00612202	37.7426	16.8962	0.0254971	120	2.59171	C7orf20	7	926974	37		0.999999
cg00613399	29.7679	14.997	0.0471534	120	-3.35183	MRPL46;MRPS11;MRPS11;MRPS11;MRPS11	15	89010912	37	15:89010165-89011244	0.999999
cg00613914	14.2427	6.00721	0.017743	120	3.6605	CDH23	10	73569753	37		0.999999
cg00614429	-62.9992	30.1866	0.036889	120	1.51972		6	4660762	37		0.999999
cg00614684	24.7184	11.6068	0.0332002	120	-3.55689	ZMYND11;ZMYND11;ZMYND11	10	180265	37		0.999999
cg00616243	3.35613	1.20371	0.00530084	120	-5.66062		13	95202420	37		0.999999
cg00618323	-35.9063	15.8651	0.023622	120	1.50488	FGFR4;FGFR4;FGFR4	5	176515533	37	5:176515347-176515581	0.999999
cg00619188	37.6418	14.9077	0.0115703	119	2.22662	TMPRSS6	22	37493456	37		0.999999
cg00619231	-18.739	8.46103	0.026778	120	-3.53367	ZNF770	15	35279938	37	15:35279814-35281624	0.999999
cg00619295	-15.9372	7.23999	0.0277168	120	3.86758	CASC15	6	22085516	37		0.999999
cg00620234	-36.4712	15.3244	0.0173154	120	2.45308		18	25502489	37		0.999999
cg00620452	-39.791	16.6866	0.0170977	120	0.130679	GPD1L	3	32147645	37	3:32147510-32148764	0.999999
cg00621366	-58.0139	25.5219	0.0230199	120	0.432348		1	226322846	37		0.999999
cg00621750	27.5238	9.5106	0.00380356	120	4.0859	SLC25A38	3	39423954	37		0.999999
cg00622763	16.9544	7.49083	0.0236135	120	3.89824		7	128556770	37		0.999999
cg00623328	1.19244	0.48017	0.0130148	120	-5.74073	RAB43	3	128840692	37	3:128840636-128841140	0.999999
cg00623655	-27.2665	11.7739	0.0205667	120	2.65277	C15orf26	15	81440886	37		0.999999
cg00624514	19.3676	9.75728	0.0471516	120	2.6358	DNA2;DNA2;DNA2	10	70190402	37		0.999999
cg00625425	33.7086	16.7665	0.0443808	120	1.70956	KANK4	1	62785512	37		0.999999
cg00625578	-34.2671	16.0929	0.0332273	120	3.10417	FAM110B	8	59052982	37		0.999999
cg00626110	1.6945	0.578874	0.00341988	120	-6.11919	NKX6-2	10	134599836	37	10:134599762-134599909	0.999999
cg00627798	9.53378	4.61774	0.0389611	120	6.35604	CRTAC1	10	99696032	37		0.999999
cg00628130	-4.41256	1.92295	0.0217513	120	-4.84042	CCNE2	8	95908808	37	8:95908790-95909081	0.999999
cg00628185	46.9371	22.2761	0.0351121	120	2.78249	BIRC7;BIRC7	20	61870861	37		0.999999
cg00629028	42.9101	19.8203	0.0303914	119	2.32489		15	78611660	37		0.999999
cg00629116	46.5726	16.9315	0.00594782	120	2.64188	PRND	20	4705360	37		0.999999
cg00630249	-44.085	19.0368	0.0205703	120	-3.46974	CYB561D1;CYB561D1;CYB561D1;CYB561D1;CYB561D1	1	110036889	37	1:110036352-110037147	0.999999
cg00632260	41.8763	20.4707	0.040789	119	2.57735	CDH1	16	68798793	37		0.999999
cg00633413	23.6073	10.8803	0.0300275	120	3.04016		12	58957879	37		0.999999
cg00633815	-28.4942	12.6743	0.0245642	120	1.30349	RXRG;RXRG	1	165400654	37		0.999999
cg00634136	-23.9393	10.3095	0.0202292	120	3.93458	USP13	3	179439263	37		0.999999
cg00635744	30.6682	14.8027	0.0382838	120	2.90322	PALMD	1	100143290	37		0.999999
cg00636119	47.02	19.5567	0.016204	120	2.7857	NDUFV1;NDUFV1;C11orf72	11	67372952	37		0.999999
cg00636368	-13.7758	6.3961	0.0312571	120	-2.59244		3	185000586	37	3:184999770-185001156	0.999999
cg00637636	52.1842	19.694	0.00805514	120	2.5411		18	77308734	37		0.999999
cg00639250	1.24009	0.4471	0.00554357	120	-7.27126	VAMP1;VAMP1;VAMP1	12	6579857	37	12:6579024-6580607	0.999999
cg00641207	-25.9239	11.5975	0.0253972	120	2.99351		6	93499856	37		0.999999
cg00641679	-27.7427	13.3159	0.0372127	120	0.360329		8	94230311	37		0.999999
cg00642942	22.1433	10.6165	0.0370013	120	2.51129	FAM24A	10	124668854	37		0.999999
cg00644103	53.6217	23.746	0.023937	120	2.0862	ABCA3	16	2334337	37		0.999999
cg00644322	-13.2461	6.5008	0.0415892	118	2.28763	SORBS1;SORBS1;SORBS1;SORBS1;SORBS1;SORBS1;SORBS1;SORBS1;SORBS1;SORBS1;SORBS1;SORBS1	10	97099497	37		0.999999
cg00646731	17.9002	8.20451	0.0291276	119	3.27039	LOC404266;HOXB5;LOC404266;LOC404266;LOC404266	17	46668733	37		0.999999
cg00646883	20.805	8.59552	0.0155015	120	-5.19995	COX18	4	73935602	37	4:73934289-73936148	0.999999
cg00647046	-17.0968	6.21778	0.00596573	120	4.30762		10	134734612	37		0.999999
cg00647220	30.7895	12.6006	0.0145454	120	-3.23682	ERCC4	16	14013937	37	16:14013135-14014851	0.999999
cg00647910	-19.7918	9.78491	0.043106	120	-1.7831		20	49737577	37		0.999999
cg00649442	24.3395	11.5743	0.0354754	120	3.67619		8	8835399	37		0.999999
cg00650978	-24.0239	11.7184	0.0403536	120	1.64065	LACE1	6	108684632	37		0.999999
cg00651977	-35.1084	14.7829	0.0175519	120	2.30477	LOC102724050;LOC102724050;LOC102724050	12	54817420	37		0.999999
cg00656881	-32.1945	15.7875	0.0414261	120	2.57214	C1orf86	1	2138757	37		0.999999
cg00657512	21.6281	9.70016	0.0257698	120	-2.79688	PIP5KL1	9	130693367	37	9:130692381-130693606	0.999999
cg00658590	37.5839	17.0336	0.0273521	120	2.30184	FHIT;FHIT	3	60622526	37		0.999999
cg00659250	-25.2935	11.7258	0.0309992	120	2.23262		7	73182236	37		0.999999
cg00660106	15.4116	6.03896	0.0107096	120	0.380609		10	118885753	37		0.999999
cg00661753	-52.1597	22.8675	0.0225509	120	-3.52906	PTPRA;PTPRA	20	2853149	37	20:2852955-2853917	0.999999
cg00664054	36.2275	15.3868	0.0185498	120	1.62442	REEP4	8	21998309	37		0.999999
cg00666105	26.4246	11.6105	0.0228504	120	-2.84293	SOX2OT;SOX2	3	181428377	37		0.999999
cg00666360	-28.3629	13.7044	0.038488	120	2.6561	DNAH11	7	21789391	37		0.999999
cg00666978	1.03298	0.524868	0.0490586	120	-8.88875	LASS2;LASS2	1	150947442	37		0.999999
cg00667661	-16.6746	7.81022	0.0327638	120	3.83696		7	102070611	37		0.999999
cg00669487	-64.0017	29.8335	0.0319294	119	0.148908		18	10559727	37	18:10559704-10561599	0.999999
cg00670641	33.9846	15.4808	0.0281437	120	-3.67107	SUMO1;SUMO1;SUMO1	2	203103442	37	2:203102342-203103888	0.999999
cg00672131	-29.559	12.9417	0.0223703	120	-0.350679		20	1945683	37		0.999999
cg00673365	-55.1602	25.7	0.0318482	119	-2.16115	LHX5	12	113906437	37		0.999999
cg00676421	-38.6602	18.9021	0.0408261	120	0.85091	MAL2	8	120238690	37		0.999999
cg00676833	-61.4053	22.3929	0.00610334	120	1.17741		10	134730258	37		0.999999
cg00677685	-27.5043	12.7283	0.030705	120	-3.78667	UBE2W;UBE2W	8	74791355	37	8:74791026-74791716	0.999999
cg00679256	-28.0752	12.3962	0.0235235	120	0.882879		10	107710219	37	10:107710144-107710407	0.999999
cg00680768	0.921477	0.423663	0.0296284	120	-10.4286	MAD2L1	4	120988018	37	4:120987237-120988830	0.999999
cg00681532	-37.1386	13.8659	0.00739709	120	3.86872	XYLT1	16	17409771	37		0.999999
cg00681911	-18.8879	7.70967	0.0142897	120	1.52771		7	93344405	37	7:93344339-93345258	0.999999
cg00682386	0.885871	0.291119	0.00234239	120	-6.82915	KCNQ4;KCNQ4	1	41249583	37	1:41248798-41249603	0.999999
cg00683245	-22.8151	10.3302	0.0272041	120	0.0734356		11	36814959	37		0.999999
cg00683285	20.5502	8.27512	0.0130147	120	-1.73434		14	28764188	37		0.999999
cg00683665	32.8688	16.1325	0.0416073	120	2.94163	CSPG4	15	75968876	37	15:75968861-75968921	0.999999
cg00684283	-29.6052	13.829	0.0322901	120	-0.956646	CRIP2	14	105943425	37		0.999999
cg00687810	-26.5823	12.0455	0.0273266	120	-2.91026		16	55154521	37		0.999999
cg00688895	-18.7874	9.24785	0.0421997	119	0.464897		7	136161600	37		0.999999
cg00689358	22.3096	10.0087	0.0258128	120	1.94572		16	31067401	37		0.999999
cg00689772	32.242	13.8009	0.0194794	120	2.93093		6	41454631	37		0.999999
cg00690400	-16.0581	6.0597	0.00804956	120	-5.77768	MRPS14	1	174992704	37	1:174991966-174993016	0.999999
cg00692367	-26.8598	12.5519	0.0323626	120	1.77586	RD3;RD3;RD3;RD3	1	211665511	37		0.999999
cg00693741	30.3941	11.861	0.0103918	120	2.03467	COMMD1	2	62169948	37		0.999999
cg00694874	26.9981	13.401	0.0439439	120	-3.64944	MIR6847;EXOSC4	8	145134285	37		0.999999
cg00696166	26.4215	13.1719	0.0448672	119	-4.11453	DNAJC28;DNAJC28;DNAJC28	21	34863496	37	21:34863297-34864490	0.999999
cg00696647	-22.1874	10.2233	0.0299852	120	0.379148	CRIP2;CRIP2;CRIP2;CRIP2;CRIP2;CRIP2;CRIP2;CRIP2	14	105943043	37		0.999999
cg00696763	23.7818	11.6185	0.0406687	120	3.8917	NANP	20	25602213	37		0.999999
cg00697639	31.5377	15.415	0.0407649	120	2.51308	SLC12A7	5	1052540	37		0.999999
cg00697668	14.0497	6.3901	0.027901	120	5.30989	JAG2;JAG2	14	105617575	37		0.999999
cg00697916	16.8253	8.15084	0.038995	120	-1.85472	MAGI1;MAGI1	3	65342644	37		0.999999
cg00698906	21.1474	8.01478	0.00832601	120	-3.31811	EPN3	17	48619308	37	17:48618647-48620579	0.999999
cg00698916	-31.0812	15.6378	0.0468599	120	-0.223605		6	13767628	37	6:13767599-13768109	0.999999
cg00699029	23.6478	7.99393	0.00309421	119	-2.19378	HOXC10	12	54379609	37		0.999999
cg00699693	19.0779	8.38772	0.0229356	120	2.86073	MIR140;WWP2;WWP2	16	69965646	37		0.999999
cg00702307	29.0693	14.3941	0.0434326	120	3.72575	ZBTB17	1	16270127	37		0.999999
cg00703273	-36.6314	18.408	0.0465938	120	-3.32001	MAP3K3;MAP3K3	17	61700589	37		0.999999
cg00704995	-48.1748	19.3007	0.01256	120	-1.50115	HERC3;HERC3	4	89514609	37		0.999999
cg00705077	-6.49215	2.54769	0.0108266	119	-5.52239	BNIP2	15	59980696	37		0.999999
cg00705638	28.1321	11.9437	0.0185028	120	-2.52292	SOX14	3	137482305	37		0.999999
cg00706410	41.8073	19.2942	0.0302476	120	1.84299		18	18700723	37		0.999999
cg00707806	-30.4666	13.6699	0.025831	120	1.54856		5	156307089	37		0.999999
cg00708273	26.3525	10.8349	0.0150077	118	3.24837	PCDHAC2;PCDHAC2;PCDHA1;PCDHA1;PCDHA2;PCDHA3;PCDHA4;PCDHA5;PCDHA6;PCDHA6;PCDHA7;PCDHA8;PCDHA9;PCDHA10;PCDHA10;PCDHA11;PCDHA12;PCDHA13;PCDHAC1	5	140348657	37		0.999999
cg00708736	41.3113	17.0437	0.0153573	120	1.07644	OR1M1	19	9204578	37		0.999999
cg00710506	-39.4318	16.9751	0.0201835	120	-3.32043	SNTB2	16	69220667	37	16:69220636-69220745	0.999999
cg00710708	15.0234	7.60581	0.048239	120	-4.38619	SSBP1;SSBP1;SSBP1;SSBP1;SSBP1;SSBP1;WEE2-AS1;SSBP1	7	141438392	37	7:141437630-141438803	0.999999
cg00711743	20.8366	7.3479	0.00457226	119	4.00144		10	102668158	37		0.999999
cg00713005	40.3212	19.8546	0.0422732	120	2.85174		1	32824095	37		0.999999
cg00713066	39.5213	17.0654	0.0205651	120	2.98364		8	41510199	37		0.999999
cg00713969	-14.4221	6.24386	0.0208991	120	-4.76301	AASDH;AASDH;AASDH;AASDH;AASDH;AASDH	4	57254132	37		0.999999
cg00715925	-24.9668	9.79679	0.0108197	120	-4.46101	IGFBP5	2	217557996	37	2:217557862-217558476	0.999999
cg00716016	31.5504	12.2787	0.010184	120	2.86328		9	3180374	37		0.999999
cg00717937	-20.5864	10.2831	0.04529	112	0.346408	NSMCE2	8	126243165	37	8:126242972-126243281	0.999999
cg00720689	-17.7583	8.55465	0.0379066	117	2.36907		12	127878640	37		0.999999
cg00721557	40.341	19.9725	0.0434017	120	2.73932		7	50251468	37		0.999999
cg00723541	-31.5522	12.095	0.00908905	120	3.36792	ZNF234;ZNF234	19	44660449	37		0.999999
cg00723563	-42.0102	14.3658	0.00345204	120	2.20757	DAPK1;DAPK1;DAPK1;DAPK1	9	90228505	37		0.999999
cg00723840	37.9621	18.9474	0.0451175	120	2.6789	ZNF74;ZNF74	22	20760206	37		0.999999
cg00725193	19.3394	9.20256	0.0355953	120	3.55718	DPYS	8	105439965	37		0.999999
cg00726006	17.404	8.83575	0.0488704	120	3.49192	COL10A1;NT5DC1	6	116441064	37		0.999999
cg00731494	-14.2635	6.13822	0.0201402	120	-3.82373		3	147072402	37		0.999999
cg00731661	-17.1396	7.74264	0.0268516	120	3.84628		19	32718883	37		0.999999
cg00731944	-44.4658	14.4203	0.00204544	120	4.10094	WSCD1	17	5984093	37		0.999999
cg00732775	17.671	6.16485	0.00415141	120	2.74711	EGR3	8	22546694	37		0.999999
cg00732783	-21.4879	10.0475	0.0324658	119	3.67298	FAM108C1	15	81046918	37		0.999999
cg00733838	-19.8532	8.01521	0.0132514	120	4.02816	SORCS2	4	7473297	37		0.999999
cg00734966	-36.609	18.4566	0.0473097	120	2.4021	CAT	11	34490888	37		0.999999
cg00737655	-13.2318	6.1562	0.0316067	120	3.42932	RUVBL1	3	127840234	37		0.999999
cg00738222	-36.9598	17.365	0.0333037	120	2.6127	ARHGAP10	4	148782086	37		0.999999
cg00740034	-11.0236	5.62055	0.049844	120	2.58195	LTBP1	2	33293518	37		0.999999
cg00741945	22.9842	11.1449	0.0391795	119	0.440763		16	89114669	37		0.999999
cg00744229	1.1898	0.516659	0.0212858	120	-9.28167	RNF25;STK36	2	219536566	37	2:219536223-219537455	0.999999
cg00744494	-25.0422	12.7137	0.0488718	120	-3.42053	PAPLN	14	73707721	37	14:73707704-73707934	0.999999
cg00744656	-17.1115	6.98041	0.0142318	120	-4.76317	FOXA1	14	38063564	37	14:38063144-38063899	0.999999
cg00745693	33.9757	14.6872	0.0207067	120	3.0264	C7orf50;C7orf50;C7orf50	7	1136023	37		0.999999
cg00746666	-39.5919	16.2798	0.0150175	120	2.43232		7	117581709	37		0.999999
cg00746949	-28.0698	10.1775	0.00581539	120	-2.89586	SSBP1;FLJ40852	7	141437889	37	7:141437630-141438803	0.999999
cg00750563	-15.6646	6.61411	0.0178673	120	3.67862		6	62055284	37		0.999999
cg00750977	-18.5678	8.9026	0.0370092	120	2.90448		4	105050582	37		0.999999
cg00752969	19.8325	9.42997	0.0354538	120	1.2764		2	70311984	37		0.999999
cg00753593	42.2372	21.4686	0.0491382	120	-0.754706		9	73100412	37	9:73100012-73100561	0.999999
cg00754584	-0.682558	0.340255	0.0448539	120	-11.9082	GBAP1	1	155197279	37	1:155196296-155197926	0.999999
cg00755063	-39.4035	14.7319	0.0074796	120	-3.65317		19	13275288	37	19:13275174-13275507	0.999999
cg00755146	29.1551	11.4513	0.0108959	120	3.92005		8	49104864	37		0.999999
cg00756092	21.2233	8.48522	0.0123772	120	3.42499	CACNA1C;CACNA1C;CACNA1C;CACNA1C;CACNA1C;CACNA1C;CACNA1C;CACNA1C;CACNA1C;CACNA1C;CACNA1C;CACNA1C;CACNA1C;CACNA1C;CACNA1C;CACNA1C;CACNA1C;CACNA1C;CACNA1C;CACNA1C;CACNA1C;CACNA1C;CACNA1C	12	2178861	37		0.999999
cg00759739	24.3959	9.87126	0.0134582	120	2.24662	ADAD2;ADAD2	16	84227774	37	16:84226910-84227852	0.999999
cg00761802	27.6966	13.4497	0.0394689	120	3.14948		20	61270776	37		0.999999
cg00763151	1.08111	0.484494	0.0256532	120	-8.22535	SLC25A3;SLC25A3;SLC25A3	12	98987211	37	12:98986534-98988336	0.999999
cg00764065	-18.8798	6.13331	0.00208227	120	3.70288	DRD5	4	9784508	37		0.999999
cg00764109	-29.0868	12.6432	0.0214148	120	-2.59306	SYT6	1	114697582	37		0.999999
cg00765114	30.4291	14.4102	0.0347177	120	1.43603	MAPK13;MAPK13	6	36107652	37		0.999999
cg00766729	30.8879	14.1612	0.0291718	118	-4.04531	ZNF784	19	56136136	37	19:56135022-56136368	0.999999
cg00766889	-67.6346	28.4957	0.0176202	119	-3.38989	SEPHS1	10	13390384	37		0.999999
cg00767116	-10.0939	4.04341	0.0125469	120	4.41807	CARS2	13	111340409	37		0.999999
cg00769915	-20.0016	8.70412	0.0215646	120	2.35895	C14orf143	14	90367327	37		0.999999
cg00770454	37.6881	12.1757	0.00196577	120	2.95193	PPP4R1L	20	56823113	37		0.999999
cg00771326	-17.1182	7.29611	0.0189656	120	3.44196		12	112849137	37	12:112848940-112849664	0.999999
cg00772673	-27.5821	13.7271	0.0445031	120	2.9205	C5orf64;C5orf64;C5orf64;C5orf64	5	60938531	37		0.999999
cg00773696	-2.39949	1.14522	0.0361505	120	-6.65468	FOS	14	75745453	37	14:75744965-75745932	0.999999
cg00775088	35.3017	16.6146	0.033609	120	2.57437	TECPR2;TECPR2	14	102922515	37		0.999999
cg00776112	-30.8053	12.919	0.0171027	120	2.60098	PFKFB3;PFKFB3;PFKFB3	10	6250645	37		0.999999
cg00776186	26.9507	13.6485	0.0483096	120	3.07648	PUM1;PUM1	1	31455077	37		0.999999
cg00776743	29.4411	13.3167	0.027047	120	2.89378	STK32B;STK32B	4	5439500	37		0.999999
cg00778059	1.24276	0.607571	0.04081	120	-7.68118	SPATA13;SPATA13	13	24734742	37	13:24734470-24736039	0.999999
cg00778807	-15.2562	5.7791	0.00829345	120	-3.82497		1	43524347	37	1:43524181-43524395	0.999999
cg00781180	-13.5239	6.63018	0.0413759	120	3.69899		16	73984002	37		0.999999
cg00782188	19.8046	9.53651	0.037828	120	3.20197		16	85555434	37		0.999999
cg00783663	-21.7021	6.96169	0.00182475	120	3.46084		13	30727439	37		0.999999
cg00783946	-17.866	8.46628	0.0348369	120	-4.40117	EIF6;EIF6;EIF6;EIF6	20	33872414	37	20:33871803-33873532	0.999999
cg00785598	-22.2629	10.8098	0.039445	120	3.28098		8	914435	37		0.999999
cg00786138	-23.9592	9.29884	0.00997837	120	3.67445	RERE;RERE;RERE	1	8470722	37	1:8470715-8470816	0.999999
cg00787282	-52.0293	26.4007	0.0487519	120	0.25079	PLB1;PLB1	2	28788949	37	2:28788899-28790306	0.999999
cg00788012	47.313	22.4028	0.034693	120	2.81275	UMODL1;UMODL1;C21orf128	21	43526043	37		0.999999
cg00788177	9.41868	4.64846	0.042745	120	-4.18792		6	159360761	37		0.999999
cg00788204	26.338	12.9996	0.0427578	120	3.1818	VAV2;VAV2	9	136758038	37		0.999999
cg00788660	39.4141	18.7191	0.0352425	120	3.22355		2	8424578	37		0.999999
cg00789793	9.9117	3.83013	0.00965845	120	2.69771	RASA2	3	141329863	37		0.999999
cg00791868	12.2524	6.17834	0.0473546	120	-0.0133033	C14orf53;C14orf53	14	66963628	37		0.999999
cg00796850	-69.0097	28.3238	0.0148319	119	0.600175	IGSF3;IGSF3	1	117139704	37		0.999999
cg00797102	-19.2038	8.44066	0.0228969	120	2.54688	KCNJ2	17	68168184	37		0.999999
cg00797407	-22.0404	10.1058	0.0291857	120	0.66017	LINC00656	20	23113340	37		0.999999
cg00799619	-15.9254	7.70275	0.038688	120	3.34043	RPL9;RPL9	4	39458346	37		0.999999
cg00800383	-33.1542	15.8144	0.0360413	120	-3.33105	SOX21	13	95364915	37		0.999999
cg00801465	-47.9283	19.5682	0.0143137	120	-3.25114	HES1	3	193852989	37	3:193852337-193853124	0.999999
cg00802396	32.8424	12.9764	0.0113759	120	3.2288	PRLH	2	238473815	37		0.999999
cg00803638	-33.3315	16.8438	0.0478315	120	-1.13027	TEAD3	6	35464304	37		0.999999
cg00804097	58.0856	20.6384	0.00488619	120	2.18935	PRDM16;PRDM16	1	3349982	37		0.999999
cg00805381	-28.0006	12.5538	0.0257174	120	-4.13507	C6orf62	6	24720818	37		0.999999
cg00806198	-23.3848	11.1944	0.0367096	120	-3.97791	C17orf28	17	72969066	37		0.999999
cg00811132	40.8663	17.042	0.0164862	120	-3.44712	CLDN5;CLDN5	22	19511707	37	22:19510862-19512273	0.999999
cg00815198	-25.1087	10.2856	0.0146402	120	0.964675		3	170498460	37		0.999999
cg00815792	-34.2374	15.5886	0.0280697	120	2.55215	ANKUB1	3	149498335	37		0.999999
cg00816096	38.0182	17.8399	0.0330822	120	2.57823	GNA15;GNA15;LOC100996351	19	3150134	37		0.999999
cg00820718	-23.359	11.0431	0.0344088	120	-3.55095	C1QL2	2	119914744	37		0.999999
cg00821413	-47.4454	22.2553	0.0330176	120	2.89356	DYNC1H1	14	102508902	37		0.999999
cg00822007	-16.2528	5.46199	0.0029239	120	0.571932		16	63619095	37		0.999999
cg00826203	19.0161	8.0586	0.0182883	120	-2.13728	SCMH1	1	41706807	37		0.999999
cg00826780	30.0468	13.6441	0.0276525	120	2.87428	ANO1;ANO1	11	70019234	37		0.999999
cg00826842	3.52179	1.60194	0.027917	119	-5.56416	FITM2	20	42940040	37	20:42938581-42940393	0.999999
cg00827827	-35.7762	14.1899	0.0116938	120	0.702119		9	134667787	37		0.999999
cg00827973	23.8973	10.9836	0.0295752	120	4.25497		1	204531767	37		0.999999
cg00827989	28.816	13.8269	0.037155	120	-4.27075	SP9	2	175201542	37	2:175201283-175201566	0.999999
cg00829990	-18.0154	6.74447	0.00755952	120	-1.83833		1	2928964	37	1:2928959-2929405	0.999999
cg00830283	-14.1278	6.31525	0.0252805	120	4.02147	PDZK1	1	145743676	37		0.999999
cg00832329	-39.9955	16.4669	0.0151473	119	-0.273746	PACS2;PACS2	14	105860985	37		0.999999
cg00832367	28.0578	14.1758	0.0477845	120	2.9747	LINC00211	2	38082351	37		0.999999
cg00834587	-15.2237	7.50588	0.0425357	120	2.39928	SNX7;SNX7;SNX7	1	99126226	37		0.999999
cg00834796	11.6957	5.13988	0.0228775	120	-3.93779	JAKMIP2	5	147161924	37		0.999999
cg00834958	-45.2037	15.3766	0.00328443	120	-3.40689	TSC22D4	7	100077147	37	7:100075636-100077363	0.999999
cg00835400	-16.7475	6.2205	0.00709596	120	3.52863	YLPM1	14	75228815	37		0.999999
cg00835612	-26.2476	10.3205	0.0109829	120	-4.19349		16	72698400	37	16:72698326-72699404	0.999999
cg00835828	35.5919	12.5386	0.00453143	120	3.44692	REPIN1;REPIN1;REPIN1;REPIN1	7	150069890	37		0.999999
cg00836944	49.6386	22.4563	0.0270736	120	3.12414	DAB2IP;DAB2IP	9	124520626	37		0.999999
cg00837091	14.4401	6.72974	0.031896	120	-5.04044	CDCA5;ZFPL1;ZFPL1	11	64851746	37	11:64850738-64852627	0.999999
cg00837103	-32.2526	15.769	0.0408232	120	-0.66192	COL9A3	20	61447268	37	20:61447151-61448870	0.999999
cg00838337	-20.2285	9.26095	0.0289418	120	-4.30473	ARHGAP21	10	25012019	37	10:25011966-25012395	0.999999
cg00838440	-14.2882	6.00939	0.0174235	120	3.36929	NEK1;NEK1;NEK1;NEK1;NEK1	4	170319181	37		0.999999
cg00839850	-31.151	14.2956	0.0293271	120	0.608797	AFF1	4	87872419	37		0.999999
cg00840504	-18.3196	8.34351	0.0281157	120	3.94937		4	48935656	37		0.999999
cg00842605	-21.3828	10.5619	0.0429164	120	4.12435		15	86365022	37		0.999999
cg00842918	-33.7415	14.7049	0.0217575	120	-0.182995	GAS7;GAS7	17	9940321	37		0.999999
cg00843236	8.69314	4.42945	0.0496953	120	-5.44166	GSG1L	16	28074980	37		0.999999
cg00843787	-20.5841	9.65662	0.033039	120	1.61469		15	24119320	37		0.999999
cg00844328	-47.3628	18.6351	0.0110349	120	-3.29054	N4BP2L1;N4BP2L1	13	33002010	37		0.999999
cg00845368	29.7168	14.6706	0.0428056	120	3.54603	C9orf3	9	97572553	37		0.999999
cg00846834	-31.3384	14.3246	0.0286897	120	-0.725988	RAVER2	1	65212310	37		0.999999
cg00849713	-31.9028	13.802	0.0208069	120	-2.47092		6	166267744	37		0.999999
cg00850391	62.5303	24.0762	0.00939926	120	2.51399	HPCAL1;HPCAL1;HPCAL1;HPCAL1;HPCAL1	2	10545609	37		0.999999
cg00850747	15.8244	6.63241	0.0170366	120	4.90398	ARMC7	17	73112105	37		0.999999
cg00850823	-28.3745	12.7936	0.0265643	119	-4.72583	ENO4	10	118608795	37		0.999999
cg00854315	17.2474	7.3966	0.0197112	120	2.6143	ANKS1B	12	100305873	37		0.999999
cg00854933	-15.0896	7.35019	0.040077	120	3.87596	CTPS1;CTPS1	1	41447341	37		0.999999
cg00855466	-43.0594	15.9509	0.00694449	120	0.199959	ALDH3A1	17	19652056	37		0.999999
cg00861295	-29.3358	12.2026	0.0162136	120	3.841	LOC388946	2	46705350	37		0.999999
cg00863116	-47.839	22.076	0.0302337	119	0.72587		5	50764219	37		0.999999
cg00865477	30.47	11.2911	0.00696366	120	3.55919	CREB5;CREB5;CREB5	7	28661152	37		0.999999
cg00866484	-0.724385	0.343475	0.0349454	120	-6.95349	OSBPL9;OSBPL9;OSBPL9;OSBPL9	1	52082670	37	1:52082034-52083410	0.999999
cg00866531	35.076	15.2555	0.021492	120	2.59687	AMDHD2;AMDHD2	16	2578056	37		0.999999
cg00868383	12.0063	6.02322	0.0462248	120	-5.93276	ZNF132	19	58951814	37	19:58951020-58952036	0.999999
cg00868421	25.6328	10.4653	0.014313	119	3.20839	NMBR	6	142410760	37		0.999999
cg00868766	-12.2269	5.35382	0.0223853	120	1.65124		15	40364524	37		0.999999
cg00869550	48.1832	23.777	0.0427173	119	1.9816	USB1;USB1;USB1	16	58046537	37		0.999999
cg00870527	23.5191	10.6075	0.0266086	119	0.386625	PRR5;PRR5;PRR5;PRR5;PRR5	22	45094680	37		0.999999
cg00870753	13.5116	6.13484	0.0276345	120	3.28916	UBE2MP1	16	34404772	37		0.999999
cg00871215	-20.8743	9.33917	0.0254088	120	0.394506		2	238472338	37		0.999999
cg00874817	-5.02726	2.41269	0.0371894	120	-4.01377		16	46824055	37	16:46823535-46824829	0.999999
cg00876196	37.8334	16.0235	0.0182196	120	0.668848	KIR2DL4;KIR2DL4;KIR2DL4	19	55315034	37		0.999999
cg00876757	10.5596	4.47673	0.0183351	120	0.561719		16	33483591	37		0.999999
cg00877553	8.87094	3.72367	0.0172044	119	2.94169	TMEM66	8	29923556	37		0.999999
cg00878011	22.4956	9.15582	0.0140115	120	3.55043	TC2N;TC2N;TC2N;TC2N	14	92301370	37		0.999999
cg00880157	-19.9385	10.1217	0.0488533	120	1.00098	ATP2B2;ATP2B2	3	10492743	37		0.999999
cg00881812	-27.9562	12.6718	0.0273714	120	3.4184	JAKMIP2-AS1	5	146947921	37		0.999999
cg00882770	-13.0654	6.48989	0.0440951	115	3.79204	HUS1B;EXOC2	6	656719	37		0.999999
cg00884342	-22.9745	10.0122	0.0217531	120	3.02964	MPZL1;MPZL1;MPZL1	1	167693289	37	1:167693139-167693391	0.999999
cg00885276	-26.2851	12.6508	0.0377327	120	2.15941	FAM126A	7	23037696	37		0.999999
cg00885705	23.6055	11.0942	0.0333593	120	3.80276	SERPINB8;SERPINB8;SERPINB8;SERPINB8	18	61651424	37		0.999999
cg00885918	-47.8087	24.1167	0.0474352	120	2.12718	MYLK2	20	30406997	37		0.999999
cg00887020	14.9269	6.58154	0.0233298	120	3.60888		5	127135212	37		0.999999
cg00889019	-38.2156	19.3529	0.0483056	120	0.672028	ANKRD44;ANKRD44	2	198103050	37		0.999999
cg00891184	-21.7633	9.11482	0.0169551	120	3.78453	KIF1B;KIF1B	1	10272185	37	1:10271963-10272524	0.999999
cg00891278	39.6142	15.3777	0.00999279	119	-2.65265	CCDC37;CCDC37	3	126113784	37		0.999999
cg00891396	20.8444	8.69321	0.0164949	120	3.65328	SCAPER;SCAPER;SCAPER;SCAPER	15	77092709	37		0.999999
cg00891886	-27.187	13.5379	0.0446199	120	-3.39117		7	73417264	37	7:73417204-73417274	0.999999
cg00892353	24.9369	11.4003	0.0287134	120	3.91216	C8orf76	8	124247948	37		0.999999
cg00892798	-40.2326	17.6915	0.0229588	120	-2.95255	NGFR	17	47572909	37		0.999999
cg00892901	29.8755	13.1427	0.0230162	120	3.55772	RYR3;RYR3	15	34150050	37		0.999999
cg00894559	-16.629	7.13781	0.019822	119	3.85482	IMPACT	18	22010361	37		0.999999
cg00896370	-37.1712	15.0302	0.013395	120	-0.871483	ZIC4;ZIC4;ZIC4	3	147116807	37		0.999999
cg00901543	-37.0799	16.5003	0.0246259	119	2.38901		2	2667584	37		0.999999
cg00904329	-22.8143	11.121	0.040221	120	4.17582	TEAD1	11	12866946	37		0.999999
cg00907604	43.74	15.6603	0.00522124	120	2.80905	C22orf24	22	32338241	37		0.999999
cg00908271	-38.4984	16.4909	0.019568	120	2.3867	PKD1L2;PKD1L2	16	81254010	37		0.999999
cg00908553	45.5193	19.7916	0.0214522	120	2.54558		3	22929913	37		0.999999
cg00910127	-45.8353	18.2915	0.0122167	120	-0.696905	AARS2	6	44281749	37		0.999999
cg00912772	-29.781	14.5282	0.0403769	120	2.60187	FGD6	12	95594566	37		0.999999
cg00913799	23.6757	8.93067	0.00802406	120	4.16385	WDFY4	10	49953879	37		0.999999
cg00913900	-28.5579	10.5181	0.00662523	120	1.55186	LYPD4;DMRTC2;LYPD4;LYPD4	19	42347816	37		0.999999
cg00915126	22.6391	11.2935	0.0450035	120	1.25587	BTNL9;BTNL9	5	180472635	37		0.999999
cg00915918	-44.2874	18.3284	0.0156777	120	-1.18883		7	68877700	37		0.999999
cg00917355	40.3115	16.7325	0.0159887	120	3.33526	CELF2;CELF2;CELF2;CELF2	10	11347411	37		0.999999
cg00918309	-51.8654	21.7188	0.0169386	120	-2.98766	SAMD15;TMED8	14	77843052	37	14:77842387-77844234	0.999999
cg00919738	26.2262	10.63	0.0136181	120	3.52892	CPAMD8	19	17134974	37		0.999999
cg00922301	39.8398	19.6008	0.0420974	120	3.30128	SFRS16	19	45567390	37		0.999999
cg00922915	-42.7373	20.2231	0.0345763	120	2.50337		11	122238691	37		0.999999
cg00923076	-22.8571	8.70225	0.00862497	120	-1.50542	C11orf70;C11orf70	11	101917863	37		0.999999
cg00924484	22.7696	9.53566	0.0169477	120	-4.77309	KCNC4;KCNC4;KCNC4	1	110753232	37		0.999999
cg00924924	-25.4335	12.8187	0.0472451	117	3.93194	NAV2	11	19650101	37		0.999999
cg00926465	-52.2948	22.1696	0.0183318	120	2.71153		2	45484354	37		0.999999
cg00927601	62.8112	31.0844	0.0433146	120	2.23925		11	69357401	37		0.999999
cg00928596	-6.50065	2.8657	0.0233026	120	-2.8899	MIR365-1	16	14403022	37	16:14402946-14403781	0.999999
cg00929088	-16.8415	7.89927	0.0330045	120	2.85745	COL9A1;COL9A1	6	70964296	37		0.999999
cg00929860	-25.2013	9.96003	0.0113984	120	2.80226	SPOCK2;SPOCK2	10	73846448	37		0.999999
cg00934848	-40.8498	17.0243	0.0164179	120	0.428784		15	41049197	37		0.999999
cg00935267	-24.4468	10.7422	0.0228598	120	3.43899	PTPRN2;PTPRN2;PTPRN2;PTPRN2;PTPRN2	7	157684916	37		0.999999
cg00936626	-14.5811	7.23411	0.0438408	120	0.531594	PIGZ	3	196694856	37	3:196694822-196695018	0.999999
cg00938266	42.9608	17.124	0.0121142	120	3.60344	DYNC1LI2	16	66786977	37		0.999999
cg00939353	-28.1514	13.9546	0.0436588	119	3.72556		3	58162955	37	3:58162737-58164625	0.999999
cg00940248	24.5295	9.91048	0.0133198	120	4.00404	PLCG2	16	81929358	37	16:81929188-81929737	0.999999
cg00940260	35.5971	11.4979	0.00196182	120	3.66469	MKNK1;MKNK1;MKNK1;MKNK1;MKNK1	1	47064750	37		0.999999
cg00940659	35.5364	17.4	0.0411199	120	1.49938	HECTD3;HECTD3	1	45472698	37		0.999999
cg00941576	-36.1667	16.4243	0.0276637	120	3.12791	DDAH2	6	31696482	37		0.999999
cg00943571	-35.7608	15.1105	0.0179513	120	1.07432		16	88337954	37		0.999999
cg00945555	48.6879	16.2933	0.00280605	120	-0.756054	APPL2;APPL2	12	105628946	37		0.999999
cg00947686	-20.6408	8.75739	0.0184255	119	3.43667		1	5774259	37	1:5773750-5774336	0.999999
cg00949511	-35.3671	17.981	0.0491925	120	-4.11489		4	99388850	37	4:99388307-99389256	0.999999
cg00949635	23.2765	10.8306	0.0316232	120	3.92083	MANBA	4	103634624	37		0.999999
cg00951879	16.7953	7.71996	0.0295874	120	2.94447		6	161411013	37	6:161410853-161411049	0.999999
cg00951960	28.0056	12.345	0.0232946	120	-2.66116	ATXN1;ATXN1	6	16707805	37		0.999999
cg00953066	1.30993	0.623677	0.035699	119	-7.32612	VAMP1;VAMP1;VAMP1	12	6579892	37	12:6579024-6580607	0.999999
cg00955668	-38.0501	16.9866	0.0250904	120	-3.4656	CDK2AP2;CDK2AP2;CDK2AP2;CDK2AP2	11	67275721	37	11:67274944-67276516	0.999999
cg00956010	-15.9451	5.87823	0.00667644	120	-4.88843	TSR1;SGSM2;SGSM2	17	2239526	37	17:2239460-2240509	0.999999
cg00958955	20.6983	10.0299	0.0390501	120	4.09996	ZNF74;ZNF74	22	20752751	37		0.999999
cg00960745	-41.8805	20.065	0.0368661	120	2.67379		10	129939098	37		0.999999
cg00961081	19.5903	9.92396	0.0483766	119	3.40418	SF1;SF1;SF1;SF1;SF1;SF1;SF1;SF1	11	64538215	37		0.999999
cg00961416	23.7924	10.0342	0.0177331	120	3.605	R3HDM2	12	57704060	37		0.999999
cg00962740	33.709	15.8394	0.0333227	120	1.31793	SDCCAG8	1	243507532	37	1:243507191-243507727	0.999999
cg00964221	19.0275	9.05052	0.0355217	120	-4.34807		8	30240029	37	8:30239569-30240542	0.999999
cg00967121	1.63535	0.535676	0.00226661	120	-8.1671	MFAP3;MFAP3;FAM114A2;MFAP3;FAM114A2	5	153418461	37	5:153417787-153418937	0.999999
cg00967728	-34.493	15.1648	0.0229329	120	1.26564	AKAP2;PALM2-AKAP2;PALM2-AKAP2;AKAP2;AKAP2	9	112908661	37		0.999999
cg00967854	-37.9993	19.1569	0.0473023	120	3.12138	RCC2;RCC2	1	17750646	37		0.999999
cg00968267	-22.2647	9.9956	0.025917	120	3.4031		13	73764146	37		0.999999
cg00970544	26.9166	13.3918	0.0444379	120	-4.37636	ANO8	19	17445782	37	19:17444394-17446224	0.999999
cg00971050	15.8348	6.91351	0.0219975	120	-4.40214	PTRF	17	40573764	37	17:40573590-40573770	0.999999
cg00971749	31.6376	12.9913	0.0148802	120	0.922149		9	7402540	37		0.999999
cg00972603	0.83068	0.40384	0.0396906	120	-6.6756	MED18;MED18	1	28655503	37	1:28655185-28655818	0.999999
cg00972950	-41.8466	16.6169	0.0117917	119	3.0563	FAM53A	4	1684791	37	4:1684623-1685036	0.999999
cg00974308	21.291	8.40043	0.0112604	120	3.57745	INSIG1;INSIG1;INSIG1	7	155093304	37		0.999999
cg00975263	-24.0318	10.8728	0.0270862	120	3.72465	KIAA1199	15	81073649	37		0.999999
cg00977063	20.6153	10.1841	0.0429424	120	0.47425	ATP8A2	13	26421647	37	13:26421357-26421763	0.999999
cg00977624	-16.5029	7.84242	0.0353508	120	-4.66692		6	28909254	37	6:28908931-28909396	0.999999
cg00979026	-26.4977	12.3623	0.0320787	120	3.40698	LAMP1	13	113975974	37		0.999999
cg00980194	12.1476	5.89016	0.0391734	118	2.98678	ADD3;ADD3-AS1	10	111764646	37		0.999999
cg00980776	1.81416	0.681584	0.00777503	120	-5.35054	ANAPC1	2	112642163	37	2:112641159-112642323	0.999999
cg00980904	-28.5727	12.1399	0.0185915	120	2.71817	RASSF1;RASSF1;RASSF1;RASSF1	3	50373735	37	3:50373706-50373865	0.999999
cg00982294	25.6804	10.4901	0.0143627	119	3.93868	CLEC2B	12	10008118	37		0.999999
cg00982680	21.9704	6.99213	0.00167703	120	-4.68573	PREPL;PREPL;C2orf34;PREPL;PREPL;PREPL;PREPL;PREPL	2	44588811	37		0.999999
cg00983485	50.8667	20.6705	0.0138614	120	-3.42602	MTMR10	15	31284262	37	15:31284035-31284307	0.999999
cg00985757	14.5698	6.27648	0.020269	120	3.72167		5	19038454	37		0.999999
cg00985822	-42.8662	15.7913	0.00663668	120	0.154617		21	44072026	37	21:44071902-44072200	0.999999
cg00988153	27.9393	11.6085	0.016093	120	4.00741		21	47155540	37		0.999999
cg00988841	20.7044	8.07285	0.0103268	120	3.94312	INPP5A	10	134556463	37		0.999999
cg00989729	30.4918	10.6469	0.0041846	120	1.66896	LRRC66	4	52881607	37		0.999999
cg00990261	-36.6503	17.2829	0.0339541	120	2.89221	TTL	2	113278949	37		0.999999
cg00990613	11.531	4.83021	0.0169742	120	-5.67974	TNFRSF10A	8	23082810	37	8:23081816-23083077	0.999999
cg00993117	17.6138	7.81899	0.0242786	120	3.85404		5	76370713	37		0.999999
cg00993308	-27.3582	12.1512	0.0243557	120	1.99917		5	3325561	37		0.999999
cg00996896	-34.893	15.141	0.0211926	120	-2.90095		14	97543991	37		0.999999
cg00996939	29.233	14.8586	0.0491355	120	3.48732		16	84241880	37		0.999999
cg00997251	-39.6624	13.7718	0.00397709	120	0.131144	ARHGAP26;ARHGAP26	5	142444988	37		0.999999
cg00997338	-24.3764	10.5154	0.0204409	119	3.99158	TRIM71	3	32862830	37		0.999999
cg00997464	37.7647	18.5631	0.0419121	120	2.60658	ANO2;ANO2	12	5722243	37		0.999999
cg00999623	-34.9834	14.3261	0.0146089	120	-3.03314	SLC25A24	1	108743186	37		0.999999
cg00999835	36.9406	17.062	0.0303813	120	2.03038	BCL2L12;BCL2L12;BCL2L12;BCL2L12;BCL2L12;BCL2L12;BCL2L12;BCL2L12;BCL2L12;BCL2L12;BCL2L12;BCL2L12;BCL2L12;IRF3;IRF3;IRF3;IRF3;IRF3;IRF3;IRF3;IRF3;IRF3	19	50170539	37		0.999999
cg01002371	25.1783	12.2804	0.0403363	120	3.19719	KIF5C	2	149791480	37		0.999999
cg01003587	-38.7079	19.4528	0.0466088	120	2.9048	SLC9A8;SLC9A8;SLC9A8;SLC9A8;SLC9A8;SLC9A8	20	48502088	37		0.999999
cg01005080	-27.5493	11.3785	0.0154702	118	-0.704602	LHX8	1	75592950	37		0.999999
cg01008102	16.2188	6.97925	0.0201331	120	-1.75781	RGS18	1	192127465	37		0.999999
cg01009875	36.2584	16.2874	0.0260034	120	-4.12242	TMCO1	1	165738180	37	1:165737755-165738820	0.999999
cg01010188	10.7399	5.06609	0.0340095	117	-2.41622	STC2	5	172753741	37		0.999999
cg01010868	-0.704841	0.333113	0.0343512	120	-9.17107	PRKACA	19	14228654	37	19:14227869-14229373	0.999999
cg01011764	21.6869	7.62218	0.00443777	120	-4.32615	MAPK11;MAPK11	22	50709749	37		0.999999
cg01013627	-71.528	24.5123	0.00352232	120	-0.805467	STIM1;STIM1;STIM1	11	3875585	37		0.999999
cg01014180	23.8805	8.6024	0.00550267	120	-4.15183	CLPB;CLPB;CLPB;CLPB;CLPB;CLPB;CLPB;CLPB	11	72145716	37	11:72144635-72145975	0.999999
cg01014438	-12.5853	4.90248	0.0102546	120	5.37368	CACNA1C;CACNA1C;CACNA1C;CACNA1C;CACNA1C;CACNA1C;CACNA1C;CACNA1C;CACNA1C;CACNA1C;CACNA1C;CACNA1C;CACNA1C;CACNA1C;CACNA1C;CACNA1C;CACNA1C;CACNA1C;CACNA1C;CACNA1C;CACNA1C;CACNA1C;CACNA1C	12	2762689	37		0.999999
cg01016038	38.6704	18.2753	0.0343455	120	1.4504		12	125634455	37	12:125634272-125635025	0.999999
cg01016699	37.7538	16.4471	0.0217064	120	-3.85236		16	4818890	37	16:4818276-4819331	0.999999
cg01020035	31.4552	14.2413	0.0271932	120	2.87671	DIP2C	10	682152	37		0.999999
cg01020774	-30.593	10.5252	0.00365344	120	2.82647		16	85197540	37		0.999999
cg01021224	10.6232	4.21366	0.0116976	120	3.15719	AGXT2	5	35049428	37		0.999999
cg01021658	35.6288	16.7805	0.0337355	120	1.44686		17	78484216	37		0.999999
cg01022678	-2.4924	0.850983	0.00340215	120	-7.3859	ITGA1;PELO	5	52095538	37	5:52095060-52096857	0.999999
cg01023787	-18.8351	7.49028	0.0119167	120	3.20784	SLC6A18	5	1243714	37		0.999999
cg01023798	-28.2124	14.3718	0.0496422	120	3.06316	SDK1	7	3533958	37		0.999999
cg01023827	31.8955	14.0235	0.0229401	120	3.17411		8	144387696	37		0.999999
cg01024580	-39.0171	14.7321	0.00808662	120	2.4577	TMC1	9	75141927	37	9:75141898-75143164	0.999999
cg01027305	8.06501	4.11259	0.049873	120	0.672267		1	92013964	37		0.999999
cg01032923	-17.5897	7.59326	0.0205315	120	2.30228	C22orf34;C22orf34	22	49896129	37	22:49895645-49896166	0.999999
cg01034685	12.132	4.64396	0.00899024	120	3.94957		16	34968958	37		0.999999
cg01035068	12.2991	5.9137	0.0375468	120	-5.24361	RPL13;RPL13;SNORD68	16	89627855	37	16:89626553-89627917	0.999999
cg01035107	15.1742	7.23641	0.0360007	120	-5.78649	SEPW1	19	48281693	37	19:48281314-48282745	0.999999
cg01035528	38.6007	14.4441	0.00753067	120	-3.97833	OGFOD2;ABCB9	12	123460159	37	12:123458620-123460277	0.999999
cg01036998	-28.4941	12.4102	0.0216744	120	2.95117	IRS1	2	227599095	37		0.999999
cg01037764	50.7276	22.5385	0.0244039	120	-1.12811	TRAM1	8	71515176	37		0.999999
cg01038450	1.20971	0.456034	0.00798571	120	-7.96563	MATN2;MATN2	8	98881259	37	8:98881127-98881275	0.999999
cg01039083	45.3599	21.9742	0.038995	120	2.93091		2	241857215	37	2:241856994-241857272	0.999999
cg01040156	-29.5722	12.3474	0.0166196	120	2.09845	DRD2;DRD2	11	113295698	37		0.999999
cg01040624	42.091	14.4973	0.00369176	120	2.34874	SLC12A8	3	124828123	37		0.999999
cg01043119	18.0931	8.42045	0.0316575	120	-3.79583	SLC18A2	10	119001529	37		0.999999
cg01043250	37.7436	17.8937	0.0349165	120	2.26384		9	135582139	37		0.999999
cg01043616	-23.9417	9.16139	0.00896662	120	0.491737	ACCN2;ACCN2	12	50475035	37		0.999999
cg01044409	-35.7392	13.4001	0.00765125	120	-2.47441	DHX36;DHX36	3	154041542	37	3:154041214-154042944	0.999999
cg01046490	-56.5029	23.773	0.0174651	120	2.5404	FBXO41	2	73491590	37		0.999999
cg01047658	-30.0583	15.1075	0.0466318	120	3.54943	STON1-GTF2A1L;STON1;STON1	2	48778699	37		0.999999
cg01049520	-45.9565	23.1311	0.046946	119	0.401943		17	46578524	37		0.999999
cg01050554	27.3525	10.8944	0.0120495	120	3.78725	PPME1;PPME1	11	73946673	37		0.999999
cg01051940	32.3762	15.0925	0.0319377	120	2.99844	CMPK2;CMPK2;CMPK2;CMPK2	2	7002383	37		0.999999
cg01052295	-19.5118	9.83078	0.0471706	119	-4.05799	ZNF23;ZNF23;ZNF23;ZNF23;ZNF23	16	71495646	37	16:71495320-71497110	0.999999
cg01053405	26.1693	11.9771	0.0288927	120	2.98952	TNRC6A	16	24764990	37		0.999999
cg01054402	-30.8861	14.6828	0.0354171	120	-1.77622	TGOLN2	2	85551850	37	2:85551809-85551878	0.999999
cg01055579	11.8324	5.48984	0.0311368	119	-3.61272	NLE1;NLE1	17	33469488	37	17:33468622-33469647	0.999999
cg01055748	-10.2931	5.17836	0.0468434	120	6.18772		10	134684094	37		0.999999
cg01060059	5.60096	2.60788	0.0317373	110	-5.77004	OXCT1	5	41870081	37	5:41869237-41871226	0.999999
cg01061980	-18.0823	6.87398	0.00852496	120	3.96075		14	104854940	37		0.999999
cg01063076	-50.3313	21.4993	0.0192286	120	3.27484		16	87091129	37		0.999999
cg01063509	26.1658	12.0166	0.0294452	120	2.05942	PLA2G2C	1	20502234	37		0.999999
cg01066472	-8.83874	3.88147	0.0227764	120	-0.706787		1	75591029	37		0.999999
cg01067326	19.02	6.94851	0.00619485	120	-4.14004	ALOX12B	17	7983706	37	17:7982490-7984312	0.999999
cg01067604	40.0087	16.4511	0.0150169	120	-3.38381	VAMP3	1	7831845	37		0.999999
cg01075763	12.6087	6.33908	0.0466959	120	-4.7336	TGIF1;TGIF1;TGIF1;TGIF1;TGIF1	18	3449181	37	18:3448793-3449257	0.999999
cg01077039	-26.8168	10.7303	0.0124484	120	4.3383	LOC388942	2	42104659	37		0.999999
cg01077267	16.9791	8.13028	0.0367635	120	-4.66794	GIN1	5	102456664	37		0.999999
cg01077668	34.6099	11.3616	0.00231733	120	3.60437	SMARCA4;SMARCA4;SMARCA4;SMARCA4	19	11091453	37		0.999999
cg01077938	25.1838	11.5937	0.0298406	120	3.4292		8	104121128	37		0.999999
cg01082798	-10.6336	5.22431	0.0418094	120	4.93286		7	82984	37		0.999999
cg01085537	33.2859	12.9505	0.0101629	120	3.26686		10	130507803	37		0.999999
cg01086847	24.3603	11.5384	0.0347515	120	-4.75995	LSM14B	20	60698341	37		0.999999
cg01087294	26.0277	11.4255	0.0227237	120	-3.50162	C15orf38;C15orf38	15	90456194	37	15:90455723-90456526	0.999999
cg01088382	-28.476	12.7856	0.0259346	120	-1.2548		10	23464290	37	10:23464265-23464401	0.999999
cg01090508	-29.4171	11.4827	0.0104111	120	-4.30304	RNF138;RNF138	18	29672468	37	18:29671794-29672590	0.999999
cg01090834	29.4388	13.8115	0.0330499	120	-2.91344	SIM2;SIM2	21	38081193	37		0.999999
cg01091675	1.49793	0.500418	0.0027593	120	-7.34277	NDUFB2-AS1;NDUFB2	7	140396691	37	7:140395600-140397569	0.999999
cg01093329	42.5709	18.8182	0.0236842	120	-3.34955	BIRC6	2	32582998	37		0.999999
cg01093854	-48.3252	18.3032	0.00828424	120	3.51992	TET1	10	70362422	37		0.999999
cg01094351	13.4382	5.6051	0.0165076	120	4.71056		4	153179467	37		0.999999
cg01095763	-18.3647	8.71804	0.0351597	119	-3.60379	IQCA1;IQCA1;IQCA1;IQCA1	2	237247605	37		0.999999
cg01098474	-22.5119	9.32073	0.0157244	120	1.81008	ZNF716	7	57508755	37		0.999999
cg01100140	-30.8678	14.2465	0.0302583	120	2.65078	LOC100507205	11	42262306	37		0.999999
cg01100175	24.8929	10.2115	0.0147794	120	-4.09648	KIF5C	2	149645880	37	2:149645598-149645967	0.999999
cg01100348	-18.8604	9.33585	0.0433611	120	3.10988	GPR158	10	25498631	37		0.999999
cg01100521	-19.3094	9.04505	0.0327771	120	0.622244	CCDC105	19	15132692	37		0.999999
cg01101873	-32.0409	15.475	0.0384061	120	0.411906	PRDM16;PRDM16	1	3269478	37		0.999999
cg01102226	40.851	20.3136	0.0443235	120	3.03411		7	129436170	37		0.999999
cg01102232	-15.2282	6.48501	0.0188632	120	3.20566	DNAJC13	3	132135370	37		0.999999
cg01102311	12.0129	5.01006	0.0164957	119	3.98841	COX7A1	19	36644751	37		0.999999
cg01102696	13.7004	6.98114	0.0497054	120	1.44889		9	96583121	37		0.999999
cg01103827	28.354	13.5182	0.0359526	120	-0.697062	PSMG1;PSMG1	21	40554221	37		0.999999
cg01104126	-31.8854	15.9	0.0449241	120	3.2878		16	85213591	37		0.999999
cg01106748	20.3536	9.5617	0.0332826	120	-2.96884	SNHG7;SNHG7;SNHG7;SNORA43;SNORA17;SNHG7;SNHG7	9	139621513	37	9:139620837-139621658	0.999999
cg01108370	29.5081	14.6272	0.0436594	120	-3.61325	PRKAG2;PRKAG2;PRKAG2	7	151330008	37	7:151330004-151330380	0.999999
cg01113811	-18.6842	9.02867	0.0385061	120	0.895806	MAML2	11	95927950	37		0.999999
cg01114163	-6.12292	3.0621	0.0455454	120	1.43487		5	1856713	37		0.999999
cg01114497	-31.0713	10.3334	0.00263949	120	-0.314031		1	184348747	37		0.999999
cg01114648	-22.3764	9.27181	0.0158053	120	2.86924	SMOC2;SMOC2	6	169041913	37		0.999999
cg01115310	48.2149	20.0237	0.0160451	120	0.870087	ABLIM2;ABLIM2;ABLIM2;ABLIM2;ABLIM2;ABLIM2;ABLIM2;ABLIM2	4	8023235	37	4:8022506-8024131	0.999999
cg01115389	-7.71432	3.13463	0.0138551	120	-4.85436		3	194706051	37	3:194705608-194706492	0.999999
cg01116188	-18.8693	7.97217	0.0179378	120	4.79636	SOHLH2	13	36788859	37		0.999999
cg01117339	-28.5953	14.1997	0.044031	120	-0.483008		11	73737124	37		0.999999
cg01118078	42.2717	17.8944	0.0181629	120	-3.80874	TP53INP2	20	33297179	37	20:33296408-33297551	0.999999
cg01121170	54.6599	23.732	0.0212664	120	2.47923	FES;FES;FES;FES	15	91432627	37		0.999999
cg01121610	-16.4157	6.82986	0.0162378	119	-3.18834	SOX13	1	204043732	37	1:204043264-204043900	0.999999
cg01123739	11.8998	5.03034	0.0180004	120	1.97749	ZFYVE28	4	2398557	37	4:2398167-2398807	0.999999
cg01123783	23.5809	10.4738	0.024359	120	2.8061	MIR548F3;CNTNAP2	7	147591551	37		0.999999
cg01124048	-25.3953	12.6826	0.0452441	119	3.15351	KLHL2;KLHL2;KLHL2	4	166177198	37		0.999999
cg01124477	12.2803	5.78356	0.0337283	120	1.58484		2	181738271	37		0.999999
cg01125244	-18.6412	7.75071	0.0161681	120	3.2636	SPATA5	4	123939089	37		0.999999
cg01128044	-1.57726	0.553999	0.00441282	120	-7.99758	ARMC5;ARMC5	16	31470247	37	16:31469077-31471464	0.999999
cg01129414	9.89839	3.59344	0.00587683	120	-5.60199	C11orf17;ST5;C11orf17	11	8932505	37	11:8932242-8933546	0.999999
cg01134061	24.3285	11.4311	0.033315	120	-4.88608		6	28984903	37	6:28983873-28985303	0.999999
cg01134436	-9.94027	4.70531	0.0346381	120	-5.18946	B3GNTL1	17	81009848	37	17:81008952-81010339	0.999999
cg01135754	33.8211	16.3837	0.0389881	118	-2.49192	IRX3	16	54318044	37		0.999999
cg01136185	33.8014	11.005	0.00213012	119	3.47965	NOTCH4	6	32180948	37		0.999999
cg01139433	40.1159	18.7216	0.0321324	120	2.94216		16	31029403	37		0.999999
cg01139906	29.0157	13.8904	0.0367169	120	-4.17387	TATDN2	3	10290027	37	3:10289616-10291419	0.999999
cg01141940	8.91866	3.46243	0.00999975	120	-6.5953	RTN1;RTN1;RTN1;RTN1	14	60097247	37		0.999999
cg01141973	-44.6876	21.7004	0.0394657	120	-3.56599	GIN1	5	102455888	37	5:102455334-102456510	0.999999
cg01145131	-46.1496	16.133	0.00422878	120	1.84808	RERG;RERG	12	15375153	37	12:15373406-15375412	0.999999
cg01145430	1.44442	0.685938	0.0352249	120	-6.72534	GATM;LOC145663	15	45670526	37	15:45669693-45671628	0.999999
cg01145452	43.3877	18.6631	0.0200832	120	3.66941	ATP11A;ATP11A	13	113350494	37		0.999999
cg01147079	19.7758	9.3526	0.0344751	120	3.43284		16	72392048	37		0.999999
cg01147727	-22.0619	8.17179	0.00693882	120	3.00962	KIAA0284;KIAA0284	14	105363015	37	14:105362432-105363956	0.999999
cg01148568	-33.8503	16.3292	0.0381729	120	1.76655		1	236116933	37		0.999999
cg01149683	25.8614	11.7562	0.0278199	120	0.847364		3	66705803	37		0.999999
cg01150936	-34.1169	16.7082	0.0411591	120	2.23794	ELMO3	16	67235960	37		0.999999
cg01152441	39.679	17.9244	0.0268499	120	3.48991	LOC728730	2	39753831	37		0.999999
cg01152986	-2.57966	0.936392	0.00587115	120	-7.02579	SETD6;SETD6	16	58549298	37		0.999999
cg01153098	28.862	13.0399	0.0268727	120	2.44985	MTUS2-AS1;MTUS2;MTUS2	13	30061215	37		0.999999
cg01153613	-37.012	14.6831	0.0117115	120	0.915493		6	139928856	37		0.999999
cg01154573	1.30925	0.512389	0.0106131	120	-8.58398	MKRN1;MKRN1	7	140178539	37		0.999999
cg01155092	41.7398	20.6053	0.0427971	120	-0.627557	TMEM100	17	53810494	37		0.999999
cg01156550	-7.93894	4.02196	0.0483934	120	-4.27044	ASCL2	11	2292751	37		0.999999
cg01156557	-0.689963	0.317177	0.029606	119	-6.56236	AMACR;AMACR;AMACR;AMACR;AMACR;AMACR	5	34008463	37		0.999999
cg01156892	-30.2497	11.4569	0.00828312	120	0.77859		14	36910311	37		0.999999
cg01157003	-16.0166	7.78578	0.0396713	120	-0.500306	CACNA1G;CACNA1G;CACNA1G;CACNA1G;CACNA1G;CACNA1G;CACNA1G;CACNA1G;CACNA1G;CACNA1G;CACNA1G;CACNA1G;CACNA1G;CACNA1G;CACNA1G;CACNA1G;CACNA1G;CACNA1G;CACNA1G;CACNA1G;CACNA1G;CACNA1G;CACNA1G;CACNA1G;CACNA1G;CACNA1G;CACNA1G;CACNA1G;CACNA1G;CACNA1G;CACNA1G;CACNA1G;CACNA1G	17	48642424	37		0.999999
cg01158878	-11.757	5.93242	0.0474989	120	3.47966	IQGAP1	15	90942440	37		0.999999
cg01158970	-2.0508	0.756445	0.0067061	120	-7.9224	UTP15;ANKRA2;ANKRA2	5	72861249	37	5:72860839-72862217	0.999999
cg01159380	-52.2966	24.2976	0.0313707	120	2.71013	CCDC71	3	49201579	37		0.999999
cg01159793	44.965	20.5759	0.0288657	120	2.42568	MYEOV2	2	241069144	37		0.999999
cg01160085	-1.33626	0.492071	0.00661602	120	-7.77563	NEURL	10	105314774	37	10:105314664-105315446	0.999999
cg01161936	18.9925	7.88221	0.0159724	120	-4.0982		11	57224878	37	11:57224799-57225285	0.999999
cg01162798	-26.9062	12.9423	0.0376239	120	2.38176	ROR1;ROR1	1	64293256	37		0.999999
cg01165297	-44.1901	16.7465	0.00832072	120	-4.15099	RAB11FIP3	16	475440	37	16:475071-476110	0.999999
cg01165770	-21.008	8.78571	0.0167954	120	1.83829	LOC101928697	13	19757900	37		0.999999
cg01168435	40.8122	16.6879	0.0144604	120	2.72797	SP110;SP110	2	231037060	37		0.999999
cg01169873	-29.5412	13.4262	0.0277884	120	2.3487	VAT1L	16	77876574	37		0.999999
cg01170099	-20.0695	9.2375	0.0298097	120	-4.15463	SEL1L	14	82000431	37	14:81999443-82000971	0.999999
cg01173003	32.0192	15.3235	0.0366585	120	3.25315	CHCHD5;CHCHD5;CHCHD5	2	113346102	37		0.999999
cg01173186	19.7067	9.60483	0.0401938	120	-1.27269	NRSN1	6	24126221	37		0.999999
cg01174085	42.3207	19.3555	0.0287796	120	2.91996	CHST6	16	75517052	37		0.999999
cg01174240	39.3124	16.0807	0.0144976	120	3.37375	LTB4R;LTB4R	14	24785310	37		0.999999
cg01175279	1.67634	0.680061	0.0137018	120	-3.87813	TOPORS;TOPORS;TOPORS-AS1;TOPORS-AS1	9	32550312	37		0.999999
cg01175433	-13.5461	5.73132	0.0181025	120	3.73514	ATP2B2;ATP2B2	3	10491709	37		0.999999
cg01175515	20.8177	8.68195	0.0164933	120	2.69638	LOC101928988;DAPK2	15	64220035	37		0.999999
cg01175682	-14.3361	6.12308	0.019216	119	-4.53211	RNF220	1	44870946	37		0.999999
cg01176271	-0.78822	0.352536	0.0253612	119	-8.37331	SNX1;SNX1;SNX1	15	64388259	37	15:64387552-64388971	0.999999
cg01177002	-29.2951	10.003	0.00340479	120	3.45549		2	205408570	37		0.999999
cg01178250	-47.5476	21.0992	0.024226	120	2.93352	GAS7	17	9943220	37		0.999999
cg01182743	-8.43073	4.17636	0.0435204	120	-4.48228	KLHL20;KLHL20	1	173684086	37	1:173683567-173685132	0.999999
cg01183181	21.3741	10.5537	0.0428396	120	0.529203		5	110399619	37		0.999999
[truncated: 21,008 more rows]

## Sheet: S2
Supplementary Table S2. Differentially Methylated Regions predicting cortisol reactivity (AUCi).
region	chr	dmr.start	dmr.end	dmr.n	dmr.z	dmr.p.adjust	UCSC_RefGene_Name
1	12	6745367	6745707	7	-6.45886	7.53441e-05	LPAR5
2	12	7341252	7341644	6	-5.46126	0.0337649	PEX5;PEX5;PEX5;PEX5;PEX5
3	17	707032	707228	4	5.44915	0.0361472	NXN
4	7	150872023	150872218	3	-5.46631	0.0328191

## Sheet: S3
Supplementary Table S3. Differentially Methylated Positions (p<0.05) in the longitudinal analysis for factor time.
ProbeID	Effect_time	se_time	p_time	N	USCS_Ref_Gene	CHR	POS	Genome_Build	Regulatory_Feature	FDR	Mean_M_BL	Mean_M_POST
cg02930615	0.109298	0.0190795	4.60449e-08	120	UPF1	19	18966003	37		0.0168794	3.01703	3.09145
cg17045539	0.0826889	0.0146141	5.98324e-08	120	MSI2;MSI2	17	55709884	37		0.0168794	1.37201	1.44698
cg22041137	0.185083	0.0330893	8.50917e-08	120	RPL3;SNORD83B;RPL3	22	39709853	37		0.0168794	2.17496	2.34147
cg02343823	0.123979	0.0226007	1.39109e-07	120	ZNF300	5	150284419	37		0.020696	-1.07075	-1.02606
cg02168606	0.0790984	0.0145492	1.82627e-07	120		14	76583406	37		0.0217362	2.27459	2.3612
cg00027081	0.161323	0.0309112	5.02298e-07	120	TSSC1	2	3325158	37		0.0298917	1.92207	2.03526
cg06026520	0.109554	0.0209054	4.67891e-07	120	TSHR	14	81597073	37		0.0298917	2.46254	2.55528
cg11192800	-0.111709	0.0211991	3.87053e-07	120	THAP2;ZFC3H1	12	72057255	37	12:72056538-72058472	0.0298917	-2.50012	-2.5633
cg11302666	0.139098	0.0264142	4.08168e-07	120	DHX8;DHX8	17	41564564	37		0.0298917	1.54939	1.66523
cg20083224	-0.0978631	0.0183982	3.14163e-07	120	KIAA0319L;KIAA0319L	1	35928221	37		0.0298917	2.41565	2.33142
cg10472021	0.11238	0.0218515	7.23253e-07	120	LINC01135;LINC01135;LINC01135	1	59271497	37		0.0316694	2.69638	2.79785
cg13335769	0.0763342	0.0149026	7.98255e-07	120	VPS52;RPS18	6	33238465	37		0.0316694	1.39585	1.46358
cg14114133	-0.0741565	0.0144919	7.89563e-07	120		6	10839408	37	6:10838101-10839588	0.0316694	1.14805	1.13559
cg15881168	0.10981	0.0212622	6.69906e-07	120	LRRC37BP1	17	28916490	37		0.0316694	2.88452	2.97388
cg24392133	0.0646354	0.012548	6.98137e-07	120	COL13A1;COL13A1;COL13A1;COL13A1;COL13A1;COL13A1	10	71636063	37		0.0316694	1.73279	1.78644
cg22279328	0.220906	0.0433905	9.94166e-07	120	DNAJB8;DNAJB8;DNAJB8-AS1	3	128185869	37		0.0369767	3.46182	3.69027
cg15057214	0.110255	0.0218629	1.11559e-06	120	NEU3	11	74699344	37		0.0390522	1.30516	1.41051
cg08162808	0.102763	0.0204751	1.25866e-06	120	GRIN3B	19	1008591	37		0.0399798	2.57738	2.65978
cg09248944	-0.138315	0.0275757	1.27645e-06	120	CD302	2	160654499	37	2:160654071-160654880	0.0399798	-3.30254	-3.41804
cg22640868	-0.0623592	0.0125355	1.52819e-06	120	TNFAIP1;IFT20	17	26661374	37	17:26661351-26661483	0.0454713	-1.62473	-1.68281
cg05014837	-0.125822	0.0254566	1.85803e-06	120	MGAT5	2	135059316	37		0.0460622	2.98298	2.84656
cg10950033	-0.168652	0.0342544	1.91552e-06	120	PACRG;PACRG;LOC285796;PACRG	6	163736276	37		0.0460622	3.22915	3.09802
cg11669049	0.105229	0.0214005	2.04818e-06	120		11	1790443	37		0.0460622	2.28635	2.38614
cg13396682	4.4787	0.910649	2.14565e-06	120	UBP1;UBP1;UBP1	3	33481969	37	3:33481674-33482615	0.0460622	-11.8238	-8.13805
cg15860848	0.145581	0.0293192	1.62555e-06	120		2	187409740	37		0.0460622	1.96214	2.05527
cg16976547	0.187261	0.038099	2.16727e-06	120	FES;FES;FES;FES	15	91433530	37		0.0460622	3.91247	4.08103
cg18038361	0.0931669	0.0189452	1.98231e-06	120	TTR	18	29170604	37		0.0460622	0.913821	1.00847
cg19011122	0.147703	0.0300866	2.1629e-06	120	STARD4	5	110835117	37		0.0460622	1.94953	2.06186
cg14485581	0.118985	0.024269	2.26507e-06	120	SLC31A2	9	115912047	37		0.0464808	2.43709	2.52734
cg03058862	0.134203	0.0275048	2.47788e-06	120	ZMPSTE24	1	40725250	37		0.0489959	1.44086	1.54351
cg26617335	-0.126234	0.0259485	2.5523e-06	120		20	639881	37		0.0489959	-1.87881	-1.997
cg04604638	0.168411	0.0346996	2.64203e-06	120	ZNF197;ZNF35	3	44688991	37		0.0491335	1.58755	1.73659
cg07132926	0.10777	0.0222622	2.80771e-06	120		13	21480411	37		0.0506324	1.27254	1.34842
cg09448460	0.0874688	0.0181232	2.98783e-06	120		2	207129158	37		0.0506772	-0.868957	-0.795448
cg12461677	0.126962	0.0263169	3.06567e-06	120	NCRNA00181;A1BG	19	58862089	37		0.0506772	1.66379	1.74887
cg21354140	0.0685166	0.0141907	3.03863e-06	120		9	129079909	37	9:129079873-129080315	0.0506772	-0.143082	-0.0899708
cg00699522	0.069822	0.0145615	3.59437e-06	120	DMTN;DMTN;DMTN;DMTN;DMTN;DMTN;DMTN;DMTN	8	21915687	37	8:21915626-21915841	0.0578111	1.98416	2.03375
cg03103375	0.14987	0.0313013	3.75355e-06	120	MAPKAP1;MAPKAP1;MAPKAP1;MAPKAP1;MAPKAP1;MAPKAP1	9	128329580	37		0.0581555	3.40714	3.51225
cg11718780	0.113818	0.0238818	3.90971e-06	120	CAMSAP1L1	1	200728684	37		0.0581555	1.14742	1.22562
cg12651933	-0.0447767	0.00940012	3.90147e-06	120	TMEM51;TMEM51;TMEM51;TMEM51;C1orf195;C1orf195	1	15498551	37		0.0581555	-0.242241	-0.254052
cg15403961	0.0853417	0.0179489	4.1044e-06	120	GALNTL6	4	173905761	37		0.0581555	0.599258	0.688983
cg17781892	-0.0800381	0.0167976	4.04093e-06	120	SGMS2	4	108764674	37		0.0581555	2.32159	2.27672
cg04701596	0.101864	0.0215348	4.5298e-06	120	RBM44	2	238707009	37		0.0612655	2.15355	2.21407
cg11648030	0.122273	0.0258152	4.46785e-06	120	PCED1B-AS1;PCED1B;PCED1B	12	47605172	37		0.0612655	1.19507	1.30142
cg04990087	-0.0856347	0.018139	4.71757e-06	120		16	48845906	37		0.0623872	1.50205	1.45253
cg02052377	0.102094	0.0217563	5.38408e-06	120	MRVI1;MRVI1;MRVI1;MRVI1	11	10674182	37		0.0651575	1.55103	1.62822
cg04288683	0.106351	0.0227004	5.54025e-06	120	RBFOX2;RBFOX2	22	36310716	37		0.0651575	-3.19957	-3.13553
cg13770361	-0.0976632	0.0208417	5.65007e-06	120	BAT3;BAT3;BAT3;BAT3	6	31621369	37		0.0651575	-0.343629	-0.412888
cg15619333	0.138235	0.0294773	5.47421e-06	120	ZNF268;ZNF268;ZNF268;ZNF268;ZNF268;ZNF268;ZNF268;ZNF268;ZNF268	12	133759653	37		0.0651575	2.10788	2.21379
cg20036711	0.107096	0.0228611	5.69113e-06	120	LATS2	13	21622707	37		0.0651575	2.18667	2.25112
cg23014176	0.166501	0.0356064	5.69348e-06	120	GLT1D1	12	129436145	37		0.0651575	3.37459	3.46094
cg24470787	0.107469	0.0229506	5.64324e-06	120	ERICH1	8	617669	37		0.0651575	2.77386	2.85736
cg26722519	-0.210677	0.0449595	5.8673e-06	120	EIF3H	8	117769417	37		0.0658798	3.7984	3.61612
cg05129295	0.0530604	0.0113858	6.16934e-06	120		8	1316294	37		0.0679884	0.545316	0.600235
cg23369179	0.0615366	0.0132685	6.8044e-06	120		4	154056501	37		0.0732507	1.20692	1.26588
cg24307117	0.0729085	0.0156886	6.89302e-06	120	SPI1;SPI1	11	47401357	37		0.0732507	2.7058	2.7709
cg05655935	-0.138201	0.0299378	7.61162e-06	120	BTAF1	10	93683722	37	10:93683040-93684336	0.079468	-3.59355	-3.73898
cg10978744	-0.0682306	0.0148122	7.83321e-06	120		5	169611910	37	5:169610329-169612159	0.0803714	1.77992	1.74848
cg13369644	0.0868689	0.0189074	8.27747e-06	120	IFT88;IFT88	13	21178809	37		0.0810808	2.36223	2.42498
cg17814172	-0.0926272	0.0201566	8.31109e-06	120	ANKUB1	3	149502197	37		0.0810808	2.63	2.57856
cg19742870	0.1131	0.0245733	8.10223e-06	120	TJP2;TJP2;TJP2;TJP2;TJP2;TJP2	9	71860887	37		0.0810808	1.29832	1.40275
cg03256616	0.0998883	0.021827	8.92014e-06	120	AK6;AK6	5	68658355	37		0.0825683	2.22062	2.30984
cg08366476	-0.0588575	0.0128876	9.15587e-06	120	CA12;CA12;CA12	15	63664748	37		0.0825683	-1.1783	-1.22822
cg10264081	-0.0674176	0.0147409	9.17105e-06	120	LINC00518	6	10434425	37		0.0825683	1.33233	1.27434
cg12547340	-0.101333	0.0221464	8.86554e-06	120	LCNL1	9	139877234	37		0.0825683	2.52509	2.49192
cg13365431	0.0749094	0.0163675	8.97026e-06	120	SLC4A2;SLC4A2;SLC4A2;SLC4A2	7	150767768	37		0.0825683	2.39664	2.4506
cg13513622	-0.0720225	0.015783	9.29605e-06	120	FBXL14	12	1702208	37	12:1701595-1702244	0.0825683	1.19098	1.1473
cg01616956	0.10349	0.0229782	1.22058e-05	120	NMUR1	2	232393196	37		0.0835243	1.78914	2.07507
cg03761998	-0.0654637	0.0145477	1.2163e-05	120	ACSL5;ACSL5	10	114134443	37	10:114134365-114136516	0.0835243	1.77471	1.74067
cg05213673	0.145744	0.0322228	1.16102e-05	120	IP6K2;IP6K2;IP6K2;IP6K2;IP6K2;IP6K2;IP6K2;IP6K2;IP6K2;IP6K2	3	48750699	37		0.0835243	3.54348	3.63731
cg05247875	-0.0867254	0.0192895	1.26318e-05	120	STEAP3;STEAP3;STEAP3	2	119999280	37		0.0835243	2.73676	2.68837
cg05559437	-0.0614937	0.0135762	1.07368e-05	120	LOC100287225;LOC100287225	18	48951908	37		0.0835243	1.1843	1.17173
cg07397958	0.0979981	0.0216607	1.11966e-05	120	GALK2;GALK2;GALK2;GALK2	15	49476141	37		0.0835243	1.38933	1.47309
cg10355814	0.112114	0.0247954	1.14896e-05	120	INPP5A	10	134460330	37		0.0835243	3.02788	3.16171
cg10588706	0.140529	0.0311406	1.18705e-05	120	SMYD3;SMYD3	1	246305649	37		0.0835243	2.38002	2.50077
cg11700806	0.0700485	0.0154963	1.11486e-05	120	CEACAM21	19	42071240	37	19:42070817-42071619	0.0835243	-1.68172	-1.65357
cg11894282	0.0818269	0.0179561	9.72332e-06	120		3	33773483	37		0.0835243	1.52744	1.59594
cg12887317	0.0853658	0.0189041	1.13928e-05	120		5	42921456	37		0.0835243	1.39189	1.4563
cg13393036	0.0763908	0.0168379	1.04424e-05	120	TP53INP1;TP53INP1	8	95962371	37		0.0835243	-0.577593	-0.536534
cg14002274	-0.0939891	0.0207129	1.04648e-05	120	RPF2	6	111303046	37	6:111302955-111304072	0.0835243	-0.26689	-0.351973
cg14456161	0.163714	0.0362104	1.17228e-05	120		10	3373441	37		0.0835243	3.09745	3.21279
cg14489180	0.0623831	0.0137683	1.08323e-05	120	CIB2	15	78422281	37		0.0835243	1.86901	1.92892
cg15789385	0.119248	0.0261485	9.57457e-06	120	KDM2B;KDM2B	12	121907156	37		0.0835243	1.40472	1.4783
cg15956369	0.0930452	0.0206896	1.24678e-05	120		10	33946232	37		0.0835243	1.52591	1.59373
cg21292473	0.0659721	0.0146676	1.24263e-05	120	CACNA1E	1	181683239	37		0.0835243	1.31168	1.37522
cg22746865	0.0519928	0.0115605	1.22531e-05	120		4	8633794	37		0.0835243	0.974336	1.0214
cg24264781	0.0924105	0.0203074	9.88068e-06	120		17	48125881	37		0.0835243	2.30182	2.37224
cg25203036	0.0902149	0.0200221	1.22011e-05	120	R3HDM2	12	57704522	37		0.0835243	1.53906	1.60847
cg26640077	0.109153	0.0242156	1.20593e-05	120		2	157259581	37		0.0835243	1.39871	1.49522
cg27079289	0.0716902	0.0159554	1.26187e-05	120	BRD7;BRD7	16	50373186	37	16:50372853-50373246	0.0835243	0.413203	0.487632
cg06600200	0.0638509	0.0142309	1.30321e-05	120		19	49455351	37		0.0852241	1.45429	1.50321
cg14329350	-0.0665628	0.014849	1.3184e-05	120	NXF1;NXF1	11	62573880	37		0.0852806	-0.230551	-0.249601
cg08071885	0.0834019	0.0186154	1.35675e-05	120	LOC730102	1	177996171	37		0.0868176	2.39774	2.4949
cg01904770	0.0936518	0.0209359	1.37943e-05	120	LOC284930	22	48205552	37		0.0873299	1.10984	1.18261
cg10658459	-0.0816624	0.0182491	1.40468e-05	120		5	72747197	37	5:72746839-72747741	0.0879922	-3.43141	-3.49622
cg12059732	-0.0828158	0.0185753	1.45501e-05	120		8	37818407	37		0.0901956	2.4485	2.39128
cg00508131	0.0611817	0.0137544	1.51961e-05	120	PDIA2;PDIA2	16	333153	37	16:333087-333881	0.0915696	1.37844	1.40391
cg01513851	0.120775	0.0272801	1.64668e-05	120		18	29407163	37		0.0915696	2.27247	2.35081
cg03041730	0.119089	0.0268868	1.65008e-05	120	GAK	4	903314	37		0.0915696	3.11724	3.21973
cg04127391	0.0923504	0.0208433	1.6516e-05	120		5	173178411	37		0.0915696	2.14139	2.18805
cg09085594	0.12112	0.0271803	1.52076e-05	120		16	9278944	37		0.0915696	1.32582	1.43317
cg10057528	-0.193249	0.0434704	1.56328e-05	120	C1orf86;PRKCZ;PRKCZ;PRKCZ	1	2116747	37		0.0915696	4.47104	4.32244
cg11204311	0.0816122	0.0184346	1.65832e-05	120	TOMM20	1	235293522	37		0.0915696	0.802261	0.834847
cg16684608	0.127094	0.0286188	1.57128e-05	120		1	153758749	37		0.0915696	2.20054	2.31456
cg18023041	0.10704	0.0240245	1.53083e-05	120	NAV2;NAV2;NAV2	11	19831490	37		0.0915696	1.30819	1.39679
cg19194718	0.104851	0.023658	1.63968e-05	120	HYAL1	3	50350748	37		0.0915696	1.37671	1.46419
cg20545458	-0.0972515	0.0219039	1.59906e-05	120		6	26046341	37		0.0915696	-0.216387	-0.25661
cg26639747	-0.111061	0.0250849	1.66182e-05	120	PTPRN2;PTPRN2;PTPRN2	7	157590318	37		0.0915696	2.76576	2.71033
cg15678231	-0.0614445	0.0139085	1.72662e-05	120	VASH2;VASH2;VASH2;VASH2	1	213152743	37		0.094267	1.57984	1.53002
cg22932529	0.0992245	0.0224445	1.7939e-05	120		6	423875	37	6:423402-424198	0.0970498	2.87554	2.93384
cg01231485	0.0632671	0.0144474	2.03226e-05	120	FBRSL1	12	133140633	37		0.0978747	1.34781	1.40968
cg01441738	0.0653081	0.0149234	2.06472e-05	120	ACBD6	1	180352217	37		0.0978747	1.31891	1.37912
cg01612290	-0.114218	0.0260637	1.98918e-05	120	GYG1;GYG1;GYG1;GYG1;GYG1;GYG1	3	148709334	37	3:148708680-148710697	0.0978747	-3.05961	-3.12974
cg01627996	0.126642	0.0287807	1.89284e-05	120	RFWD2;RFWD2;RFWD2	1	176089126	37		0.0978747	3.09586	3.19573
cg02655549	0.122339	0.0278981	2.01109e-05	120	GPN1;GPN1;GPN1;GPN1;GPN1	2	27863325	37		0.0978747	0.403346	0.496076
cg02755935	0.0818492	0.01863	1.98818e-05	120	ZNF428	19	44119993	37		0.0978747	1.80939	1.91071
cg05704926	0.0801559	0.018249	1.9714e-05	120		2	235467520	37		0.0978747	2.05249	2.10766
cg06804311	0.124987	0.0285606	2.07229e-05	120	RNF222	17	8296226	37		0.0978747	3.61246	3.73359
cg09775795	0.0642328	0.0145967	1.84659e-05	120	DYRK1A;DYRK1A;DYRK1A;DYRK1A	21	38823867	37		0.0978747	1.04652	1.10717
cg09915978	0.157504	0.0359782	2.06529e-05	120	MLF2;MLF2	12	6858533	37		0.0978747	2.51361	2.61315
cg14552766	0.0782692	0.0178098	1.92781e-05	120		2	232052377	37		0.0978747	1.64868	1.7292
cg19434769	0.0742786	0.0169564	2.01722e-05	120	NHSL1;NHSL1	6	138789884	37		0.0978747	0.982802	1.04728
cg20851038	-0.0800935	0.0182708	1.99518e-05	120		16	86802070	37		0.0978747	1.0182	0.983542
cg20944093	0.0855983	0.0195322	2.00858e-05	120		5	1548723	37		0.0978747	1.99524	2.05401
cg26367719	-0.0976504	0.0221564	1.86799e-05	120	FAM71E2	19	55875605	37		0.0978747	2.03343	1.96072
cg27347579	-0.1589	0.035999	1.85637e-05	120	C5orf28	5	43446499	37		0.0978747	3.54381	3.40356
cg16416156	0.0757929	0.017324	2.10418e-05	120		1	217545923	37		0.0985983	2.85037	2.8972
cg23682195	-0.0468214	0.0107289	2.15586e-05	120	PPM1N;PPM1N	19	46003198	37		0.100231	-0.0682649	-0.0845507
cg05016940	0.0950476	0.021803	2.21763e-05	120	GNPNAT1	14	53242413	37		0.102303	2.38823	2.45015
cg08904369	0.0800001	0.0183527	2.23681e-05	120	UNC93A;UNC93A	6	167704188	37		0.102394	1.1674	1.25929
cg16611852	-0.150576	0.0345542	2.25748e-05	120	RNF187	1	228675670	37		0.102551	-3.81298	-3.89029
cg18096290	0.0911903	0.0209563	2.30607e-05	120		6	131070434	37		0.103965	2.20543	2.25356
cg17781515	0.0553258	0.0127331	2.33351e-05	120	ACSS1;ACSS1;ACSS1;ACSS1	20	25013500	37		0.104412	1.73472	1.78625
cg20452608	-0.084072	0.0193166	2.38085e-05	120	SSTR3;SSTR3	22	37606947	37		0.105735	2.98852	2.90357
cg04912316	-0.0948442	0.0218896	2.44605e-05	120	FAM100B	17	74266324	37	17:74266172-74266569	0.107157	1.82229	1.76122
cg12656361	-0.0772396	0.0178394	2.4671e-05	120		20	55231880	37		0.107157	-0.746918	-0.769636
cg13706362	0.10989	0.0253786	2.4758e-05	120	WHSC1L1;WHSC1L1	8	38178467	37		0.107157	1.64999	1.7404
cg16314263	0.146545	0.0337543	2.52091e-05	120	A2M	12	9227320	37		0.107157	2.43164	2.55339
cg21247178	-0.0693969	0.0160376	2.50404e-05	120	FBN1	15	48709883	37		0.107157	1.90132	1.8695
cg26631003	-0.0768455	0.0177493	2.49228e-05	120		5	149948662	37		0.107157	2.58754	2.5592
cg01897656	0.0934346	0.021642	2.63008e-05	120		5	127148156	37		0.108101	2.02431	2.08976
cg05207611	0.106391	0.0246477	2.66399e-05	120	ANKLE2	12	133333251	37		0.108101	2.23742	2.32038
cg13223329	0.125946	0.0291542	2.59469e-05	120	OPCML	11	133274220	37		0.108101	2.50447	2.59606
cg18370452	0.13051	0.030224	2.58539e-05	120		1	199253077	37		0.108101	-2.10602	-2.0477
cg21595549	0.136716	0.0316728	2.63366e-05	120	XRCC5	2	217045817	37		0.108101	1.75706	1.85615
cg22866426	0.0743447	0.0172467	2.67029e-05	120	RUNX1	21	36263347	37	21:36263308-36263857	0.108101	-0.957789	-0.935838
cg26513988	0.131756	0.0305067	2.63543e-05	120	TRDMT1;TRDMT1;TRDMT1	10	17244746	37		0.108101	2.618	2.74683
cg02135861	-0.0974793	0.0226214	2.70063e-05	120	IRX2;IRX2;C5orf38	5	2752139	37		0.108471	-2.10646	-2.19337
cg05821000	-0.102833	0.0238708	2.71588e-05	120	NFIA;NFIA;NFIA;NFIA	1	61890187	37		0.108471	2.33026	2.27885
cg02601375	0.106424	0.0246655	2.74902e-05	120	ZNF815P	7	5880276	37		0.109063	3.76705	3.83949
cg00714416	0.0914502	0.0212553	2.781e-05	120	SIPA1L1;SIPA1L1	14	72016879	37		0.109601	2.23598	2.32313
cg02821832	0.0779906	0.0181277	2.80235e-05	120		5	34498614	37		0.109716	1.07141	1.12882
cg03432948	0.136456	0.031701	2.86122e-05	120		13	53712982	37		0.111289	3.6089	3.70393
cg16937735	-0.057344	0.0133676	2.92551e-05	120	PTPRN2;PTPRN2;PTPRN2	7	157562675	37		0.11305	1.08015	1.01217
cg20474201	0.100526	0.0234324	2.95236e-05	120	WAPAL	10	88228042	37		0.113352	1.64548	1.72897
cg00989596	-0.0864228	0.0202071	3.09977e-05	120	SH3RF3	2	110037917	37		0.114576	2.28076	2.26437
cg05878128	0.112431	0.0261739	3.02877e-05	120		8	23796485	37		0.114576	3.23695	3.32024
cg06579519	0.118118	0.0275602	3.01507e-05	120	SMAD2;SMAD2;SMAD2	18	45397848	37		0.114576	1.4358	1.52963
cg11993506	0.109885	0.0256224	3.06974e-05	120		4	1593537	37		0.114576	2.58212	2.64301
cg18819267	0.115494	0.0269164	3.05628e-05	120	SEL1L3;SEL1L3;SEL1L3	4	25840319	37		0.114576	2.52538	2.62591
cg19050351	0.0637273	0.0149078	3.09041e-05	120	IL1F5;IL1F5	2	113820090	37		0.114576	2.08274	2.12732
cg07482692	0.0974734	0.0227728	3.13525e-05	120	TRAPPC9;TRAPPC9	8	140743036	37		0.115172	3.4164	3.48186
cg05490470	-0.103284	0.0241662	3.19989e-05	120	PPP1R36	14	65047409	37		0.116295	3.0821	2.97696
cg09408780	0.0519349	0.0121648	3.2049e-05	120		6	30898937	37		0.116295	1.35903	1.3979
cg02339888	0.0786548	0.0184428	3.24782e-05	120	IL12RB2	1	67862336	37		0.117138	0.635596	0.722631
cg14828546	0.100592	0.0235352	3.28613e-05	120	PEX5L;PEX5L;PEX5L;PEX5L;PEX5L;PEX5L;PEX5L;PEX5L	3	179558873	37		0.117806	3.09245	3.16482
cg18002364	0.0805642	0.0189179	3.31955e-05	120	PRR5;PRR5;PRR5;PRR5;PRR5;PRR5;PRR5;PRR5	22	45072869	37		0.118291	-2.39045	-2.30586
cg00463109	0.0831902	0.0195698	3.4659e-05	120	SLC6A17	1	110722603	37		0.118661	1.76569	1.82472
cg02075791	-0.105438	0.0248035	3.49714e-05	120	LOC100188947;HECTD2;HECTD2	10	93174498	37		0.118661	2.57578	2.52738
cg07723659	0.0493876	0.0116164	3.41085e-05	120	SYMPK;RSPH6A	19	46318918	37	19:46318695-46319525	0.118661	-1.2674	-1.23939
cg08558652	0.0741278	0.0174471	3.51157e-05	120	LOC100507577;MIR548AE2;MIR5095	16	48389438	37		0.118661	1.86898	1.9105
cg11879652	0.0793098	0.0186769	3.48283e-05	120		11	5320674	37		0.118661	0.845462	0.910976
cg13572369	-0.127626	0.0300322	3.56284e-05	120	DLG2;DLG2;DLG2;DLG2	11	83393062	37		0.118661	2.30338	2.23152
cg15458996	-0.330195	0.077387	3.40967e-05	120		12	131077565	37		0.118661	5.11735	4.83759
cg17174800	0.0896394	0.0211164	3.54654e-05	120	SBK3	19	56057053	37		0.118661	2.18747	2.26377
cg23942508	-0.0546632	0.0128939	3.56921e-05	120	CEACAM16	19	45201924	37		0.118661	1.01077	0.967938
cg26309691	-0.150899	0.0355469	3.48557e-05	120	SCCPDH	1	246887944	37	1:246887190-246888797	0.118661	-3.738	-3.87505
cg26358446	0.106053	0.0249574	3.49317e-05	120		3	177281208	37		0.118661	2.20257	2.3081
cg27591595	0.0748677	0.0176248	3.50598e-05	120	CLTC;CLTC	17	57732823	37		0.118661	0.81193	0.893151
cg10512376	-0.0773668	0.0182553	3.59858e-05	120	EMCN;EMCN	4	101440278	37		0.118902	0.176751	0.149422
cg13992684	-0.10705	0.0252625	3.6164e-05	120	REEP3	10	65280644	37	10:65280602-65281806	0.118902	-2.48294	-2.58833
cg01889899	-0.0735292	0.0173391	3.66425e-05	120	PCSK6;PCSK6;PCSK6;PCSK6;PCSK6;PCSK6;PCSK6	15	101922827	37		0.119158	2.62758	2.59546
cg12100411	-0.108241	0.025528	3.64696e-05	120	C1orf93	1	2518194	37	1:2517739-2518263	0.119158	-2.91275	-3.02451
cg11505178	0.0597546	0.0141068	3.76432e-05	120	LRRC74B;LRRC74B;LRRC74B	22	21411667	37		0.121089	2.40046	2.43811
cg15609150	0.0863311	0.0204129	3.75743e-05	120	MAML1	5	179197801	37		0.121089	0.782397	0.860511
cg10295325	-0.0915414	0.0216612	3.80493e-05	120	SYT12;SYT12	11	66814384	37	11:66814213-66814468	0.121238	2.304	2.24045
cg21730677	0.0825013	0.019477	3.80971e-05	120	OAS1;OAS1	12	113357028	37		0.121238	3.03027	3.07584
cg05422590	0.0985956	0.0233143	3.83017e-05	120		16	1344495	37		0.121241	1.98851	2.07093
cg01168890	0.200586	0.0474	3.94218e-05	120		12	133167806	37		0.121601	3.94086	4.1294
cg01230224	-0.0893654	0.0211801	3.94371e-05	120		15	38681806	37	15:38681505-38682550	0.121601	2.55468	2.50921
cg11282584	0.110249	0.0261323	3.91835e-05	120		3	148648604	37		0.121601	2.21536	2.3153
cg15338368	0.0986269	0.0233159	3.93056e-05	120		6	66548595	37		0.121601	2.51633	2.59593
cg26291737	0.0620013	0.0146792	3.88444e-05	120	DOCK6	19	11368633	37		0.121601	1.20453	1.25319
cg22171996	0.0879564	0.0208305	3.97488e-05	120	ZFAT;ZFAT;ZFAT;ZFAT;ZFAT;ZFAT;ZFAT	8	135607698	37		0.121931	1.6023	1.67125
cg01235795	0.0744652	0.0176791	4.05162e-05	120		12	6396083	37		0.122392	0.798872	0.877044
cg25348336	0.0720964	0.017126	4.04822e-05	120	GEMIN6	2	39003850	37		0.122392	0.674177	0.725345
cg26077214	0.0774439	0.0183591	4.01889e-05	120	LOC101927587	1	84258662	37		0.122392	0.94099	0.991058
cg14005100	-0.154793	0.0367702	4.22444e-05	120	TLN2	15	63026084	37		0.126203	2.67359	2.56195
cg14573448	-0.0783695	0.0186591	4.24141e-05	120	HOXA3	7	27165187	37		0.126203	1.62356	1.58224
cg17576316	-0.134948	0.0321419	4.22667e-05	120		16	89632593	37	16:89631820-89632850	0.126203	-3.44103	-3.46359
cg25954358	-0.0673413	0.0160634	4.30923e-05	120		3	21062387	37		0.127583	1.10133	1.09052
cg07141215	0.086906	0.0207434	4.38471e-05	120	TFAP4	16	4308070	37		0.129175	2.4053	2.47348
cg07769732	0.064133	0.015314	4.46108e-05	120		2	8815465	37		0.130778	1.67996	1.78443
cg04284956	0.0509607	0.0121803	4.53118e-05	120	WHSC1;WHSC1;WHSC1;WHSC1;WHSC1	4	1895190	37		0.131031	1.48955	1.52243
cg14593610	0.0621396	0.0148406	4.49554e-05	120		7	22640800	37		0.131031	-0.701813	-0.669605
cg15119683	0.0834789	0.0199586	4.53578e-05	120	BTBD9;BTBD9;BTBD9;BTBD9	6	38533031	37		0.131031	1.2221	1.26618
cg01381637	0.0686318	0.0163881	4.59783e-05	120	POLD1	19	50902842	37		0.131786	2.30081	2.3464
cg13709612	0.0566103	0.0135393	4.62777e-05	120	BRUNOL4;BRUNOL4;BRUNOL4;BRUNOL4	18	34976221	37		0.131786	1.79632	1.82979
cg24354101	0.144927	0.0346049	4.62834e-05	120	KALRN;KALRN	3	124383535	37		0.131786	2.26871	2.3755
cg11780096	0.0591729	0.0141746	4.68333e-05	120	RBM45	2	178976254	37		0.132088	0.15736	0.212378
cg20639553	0.0918422	0.0219997	4.67239e-05	120	POLR1A	2	86292986	37		0.132088	2.15492	2.24785
cg24628462	0.0679422	0.0162933	4.76791e-05	120		17	47480679	37		0.133839	0.75266	0.797175
cg00005164	0.0875632	0.0210051	4.83262e-05	120	GRAMD1A;GRAMD1A	19	35511522	37		0.133908	2.4402	2.51122
cg07226470	0.061969	0.0148774	4.8604e-05	120	GMPR	6	16266437	37		0.133908	0.602775	0.655743
cg12125605	0.116238	0.0278785	4.85613e-05	120		3	181514754	37		0.133908	1.90886	2.0143
cg13542396	0.100058	0.0239852	4.85972e-05	120	FAF2	5	175879327	37		0.133908	1.75954	1.82458
cg00137492	0.0905788	0.0218084	5.07766e-05	120	STARD9	15	42971837	37		0.134006	0.865233	0.944618
cg00888818	0.0772724	0.0185655	5.09701e-05	120	FGF14	13	103019936	37		0.134006	1.51366	1.59873
cg01550272	0.0719027	0.0172525	4.88874e-05	120	UPF3A;UPF3A	13	115050881	37		0.134006	3.41112	3.45717
cg01771876	-0.229423	0.0551683	4.99291e-05	120	LPIN1	2	11886613	37	2:11886139-11887754	0.134006	-3.91491	-4.07226
cg02711851	0.104915	0.0251852	5.03038e-05	120	SCUBE1	22	43652077	37		0.134006	2.81016	2.89434
cg03230491	0.0751322	0.0181035	5.15697e-05	120	CC2D1A	19	14019238	37		0.134006	1.43198	1.50273
cg05370838	0.0946682	0.0228348	5.32412e-05	120	ADAM8;ADAM8;ADAM8	10	135076574	37		0.134006	2.99193	3.03943
cg05640294	0.0773032	0.018639	5.22813e-05	120	RYR1;RYR1	19	38976794	37		0.134006	2.15373	2.19222
cg06912182	-0.0766725	0.0185178	5.35656e-05	120	FOXD3	1	63787586	37		0.134006	-2.40116	-2.43776
cg08929303	-0.0634413	0.0152653	4.99049e-05	120	PFKFB2;PFKFB2	1	207227076	37	1:207225934-207227172	0.134006	-0.367705	-0.413004
cg09556412	0.111418	0.0268205	5.1445e-05	120		4	1271909	37	4:1271816-1272062	0.134006	2.86418	2.94585
cg09666372	0.0600457	0.014499	5.35933e-05	120	CHL1	3	243996	37		0.134006	0.692601	0.769952
cg10674107	-0.0440356	0.010638	5.33535e-05	120	C11orf68;C11orf68;DRAP1	11	65685835	37		0.134006	-1.34129	-1.34405
cg10806025	0.104473	0.0251867	5.23276e-05	120	COLGALT2;COLGALT2;COLGALT2	1	183910893	37		0.134006	2.42198	2.50838
cg11684572	0.0688492	0.0166227	5.30774e-05	120	OCA2	15	28147928	37		0.134006	1.84331	1.87174
cg13519991	0.0991235	0.0238171	5.00121e-05	120		5	10522783	37		0.134006	2.16341	2.22773
cg13629783	-0.0785588	0.0189499	5.23098e-05	120		17	5689617	37	17:5689228-5689777	0.134006	1.93471	1.84325
cg20274300	0.0723967	0.0174005	4.97161e-05	120	N4BP2	4	40084219	37		0.134006	2.00211	2.07366
cg24323726	-0.0569509	0.0137467	5.3097e-05	120	ZBED2;CD96;CD96	3	111314186	37		0.134006	1.64814	1.60583
cg25034274	-0.181508	0.0437727	5.32295e-05	120	MESDC2	15	81282230	37	15:81281106-81282653	0.134006	-3.69219	-3.84428
cg26337277	-0.3117	0.0747575	4.93896e-05	120	TMPRSS2;TMPRSS2	21	42879998	37		0.134006	-5.7154	-6.02899
cg26587014	0.052259	0.0126217	5.32706e-05	120		19	45264376	37	19:45264352-45264522	0.134006	0.318543	0.389422
cg00464596	0.101745	0.0245903	5.46782e-05	120	NAGK	2	71297495	37		0.135256	2.5946	2.65567
cg01219087	0.0821522	0.0198672	5.49382e-05	120		20	4572227	37		0.135256	1.62921	1.73441
cg06448699	0.064637	0.0156462	5.50025e-05	120	MIR5095	16	48655341	37		0.135256	-1.66271	-1.66611
cg13429423	0.0599899	0.0145131	5.47543e-05	120	PARVG;PARVG	22	44568775	37		0.135256	-1.24452	-1.2472
cg18096895	0.0620838	0.0150143	5.5426e-05	120		11	64766763	37		0.135737	2.00053	2.04426
cg01220720	0.0627137	0.01519	5.59348e-05	120	NOTCH4	6	32167020	37		0.136421	1.15763	1.20332
cg04120002	0.112787	0.0273349	5.70835e-05	120	TSHZ2	20	51712963	37		0.138091	1.49995	1.57911
cg15112747	-0.0641332	0.0155464	5.70126e-05	120		2	129120791	37		0.138091	1.45403	1.40491
cg17841267	-0.0824153	0.0199952	5.73252e-05	120		10	112117449	37	10:112115799-112117531	0.138114	1.12243	1.11474
cg03026080	0.0822631	0.0199511	5.833e-05	120		10	36054798	37		0.139968	-0.20554	-0.14266
cg01976076	0.0760177	0.0184783	6.01058e-05	120	SYT17	16	19196646	37		0.140999	2.08356	2.15337
cg03754128	-0.0724264	0.0175902	5.9559e-05	120	LOC643387;LOC151174;LOC151174	2	239140910	37		0.140999	2.71036	2.60798
cg12667031	-0.223083	0.0542327	5.93827e-05	120		1	169878852	37		0.140999	4.49431	4.30864
cg13555228	-0.0526818	0.0128161	6.01809e-05	120	DLGAP3	1	35364044	37		0.140999	-0.610316	-0.613753
cg17370785	0.0710658	0.0172832	5.99298e-05	120	MXD4	4	2252266	37		0.140999	1.70872	1.74329
cg18442362	-0.0837773	0.0203601	5.91037e-05	120	OGDH;OGDH;OGDH	7	44677772	37	7:44677683-44678307	0.140999	-1.25211	-1.30284
cg27550595	-0.095908	0.0232902	6.05137e-05	120		8	4976707	37		0.141222	2.63938	2.58642
cg00588559	0.0644233	0.0156913	6.13337e-05	120	C19orf6;C19orf6	19	1014481	37		0.141472	2.20482	2.24505
cg00716753	0.0858646	0.0208987	6.11004e-05	120	HLCS;HLCS;HLCS	21	38223581	37		0.141472	1.9298	1.99732
cg22751046	0.117657	0.0286417	6.12439e-05	120	GRAMD3;GRAMD3;GRAMD3;GRAMD3;GRAMD3	5	125799448	37		0.141472	1.49966	1.58093
cg12532831	0.0851609	0.0207489	6.27183e-05	120		4	144230446	37		0.142607	1.8562	1.93882
cg13272676	0.101368	0.0247149	6.32637e-05	120	IPO7	11	9404868	37		0.142607	2.00781	2.10541
cg19510233	0.0669277	0.0163151	6.30673e-05	120	PLA2G6;PLA2G6;PLA2G6	22	38544628	37		0.142607	2.3574	2.39179
cg24863894	-0.0637434	0.0155488	6.28291e-05	120		10	106109430	37		0.142607	-0.990848	-1.0719
cg25864555	-0.0641126	0.0156347	6.21769e-05	120	MAST1	19	12958808	37	19:12958133-12959056	0.142607	-0.456816	-0.48921
cg27381204	0.114638	0.0278861	6.25743e-05	120		22	31516307	37		0.142607	2.3872	2.5075
cg13539943	0.0634707	0.0154966	6.35866e-05	120	C19orf45	19	7564427	37		0.142794	2.0828	2.12609
cg21202700	0.0949322	0.0231611	6.38497e-05	120	CAMK1;OGG1;OGG1;OGG1;OGG1;OGG1	3	9799836	37		0.142846	1.04286	1.14588
cg02218381	0.0677265	0.0165717	6.6451e-05	120	SLC11A2;SLC11A2;SLC11A2;SLC11A2;SLC11A2;SLC11A2;SLC11A2;SLC11A2;SLC11A2	12	51403059	37	12:51402844-51403260	0.143693	-1.51334	-1.53005
cg04043710	0.0907673	0.022254	6.88163e-05	120		16	9448891	37		0.143693	1.48953	1.57213
cg04446983	0.105248	0.0257713	6.75341e-05	120		6	20530262	37		0.143693	1.85458	1.92366
cg05083149	0.143836	0.0352301	6.87646e-05	120	NSUN6	10	18890269	37		0.143693	3.09425	3.21426
cg05238849	-0.0634907	0.0155468	6.74077e-05	120	LOC100506457	2	12697036	37		0.143693	1.83979	1.84191
cg08550353	0.0733168	0.0179228	6.54807e-05	120	SGK1;SGK1;SGK1	6	134497627	37		0.143693	-1.53997	-1.50176
cg09096528	-3.33683	0.81408	6.53733e-05	120	CDK4	12	58146350	37	12:58145060-58146708	0.143693	-7.7709	-10.7695
cg10767164	0.116503	0.0284498	6.68852e-05	120	RPL19P12;NAPEPLD;NAPEPLD	7	102784027	37		0.143693	1.73462	1.82108
cg10892454	0.0968265	0.0236799	6.7772e-05	120	KIAA1009	6	84937448	37	6:84937001-84938217	0.143693	-3.65035	-3.56273
cg12660062	0.0611748	0.014968	6.61041e-05	120	LOC101926942	10	92230339	37		0.143693	0.523794	0.57274
cg13291516	0.107565	0.0262617	6.62781e-05	120	SEPT9;SEPT9;SEPT9;SEPT9;SEPT9;SEPT9;SEPT9	17	75407845	37		0.143693	3.42778	3.50464
cg13504907	0.0763125	0.0186942	6.7295e-05	120	INSL6	9	5185586	37		0.143693	2.14322	2.20654
cg16559448	0.0960112	0.0235348	6.84959e-05	120		5	179870052	37		0.143693	1.03742	1.13431
cg19610821	-0.0657759	0.016119	6.7864e-05	120		13	110766642	37		0.143693	1.68114	1.64387
cg20331269	-0.0955506	0.0233912	6.62702e-05	120		13	73829188	37		0.143693	2.33458	2.28329
cg21551210	0.0767203	0.0188038	6.77599e-05	120	ZFP41;ZFP41	8	144333162	37		0.143693	2.00851	2.06303
cg21680161	0.0724321	0.0177277	6.70862e-05	120		3	13214894	37		0.143693	1.96985	2.03172
cg22033477	0.0881241	0.0216046	6.87487e-05	120		2	9197888	37		0.143693	2.3722	2.42544
cg22505907	0.123503	0.0301812	6.68104e-05	120	TCTEX1D2	3	196018230	37		0.143693	3.75349	3.84322
cg01970322	-0.0719968	0.0176726	6.96044e-05	120	HSD17B8	6	33173489	37	6:33171945-33173651	0.144831	2.25413	2.21562
cg01365261	0.0813548	0.0200002	7.23278e-05	120		1	35588133	37		0.145034	1.60065	1.65892
cg02152068	0.121753	0.0299346	7.17e-05	120	PHLPP1	18	60606857	37		0.145034	-1.51791	-1.48027
cg06370372	-0.0692931	0.0170536	7.22355e-05	120		2	178031321	37	2:178030821-178031365	0.145034	0.816657	0.771191
cg12261451	0.0713369	0.0175601	7.22378e-05	120		13	22243030	37		0.145034	-1.57809	-1.55531
cg14218009	0.0802347	0.019728	7.26267e-05	120	RHNO1;RHNO1;RHNO1;RHNO1;RHNO1;RHNO1;RHNO1	12	2997140	37		0.145034	2.32153	2.37627
cg17260954	0.134582	0.0330445	7.23927e-05	120	ATP10A	15	26026347	37		0.145034	3.63926	3.72053
cg21196942	0.0993764	0.0244555	7.22146e-05	120		4	140357489	37		0.145034	2.37296	2.41933
cg22603352	0.101011	0.0247709	7.08627e-05	120	INPP5A	10	134522043	37		0.145034	3.40177	3.4346
cg24144259	-0.101645	0.0249605	7.11073e-05	120		5	88875631	37		0.145034	2.05213	1.99727
cg24244235	0.0622325	0.0152968	7.12945e-05	120		20	37702438	37		0.145034	1.49907	1.56415
cg24290299	0.0897725	0.0220707	7.12335e-05	120		12	121813316	37		0.145034	1.7684	1.82498
cg24813180	0.0826799	0.0202792	7.04889e-05	120	SULT2B1	19	49065229	37		0.145034	1.8401	1.89792
cg26234786	-0.154849	0.0380634	7.30498e-05	120	FILIP1L;FILIP1L;FILIP1L;MIR548G;CMSS1;FILIP1L;FILIP1L	3	99575786	37		0.145391	3.36851	3.27401
cg03766620	-0.105332	0.0259382	7.35184e-05	120		2	127783082	37	2:127782233-127783614	0.145836	-3.93818	-3.99865
cg02951344	-0.114355	0.0281872	7.40262e-05	120	SYTL2	11	85522279	37	11:85520751-85522744	0.146355	-2.15597	-2.26931
cg01807303	0.0599198	0.0147735	7.50888e-05	120		11	73495319	37		0.147476	-0.11811	-0.0592106
cg25591175	0.0888547	0.0218391	7.50331e-05	120	MYO9A	15	72378909	37		0.147476	2.9755	3.05227
cg01159543	-0.0983078	0.0243191	7.82099e-05	120	CBR1;CBR1;LOC100133286	21	37442141	37	21:37441890-37442843	0.148348	-3.26547	-3.33468
cg01409597	-0.335801	0.0827719	7.58841e-05	120	FAM19A2	12	62586826	37	12:62585812-62586829	0.148348	-3.83195	-4.10528
cg03265385	0.0824197	0.0203527	7.76598e-05	120	SLC31A2	9	115920032	37		0.148348	3.05819	3.11334
cg03955698	-0.102425	0.0253025	7.81628e-05	120	MRPS18B	6	30587655	37		0.148348	3.19979	3.12319
cg05180349	0.0935513	0.0230904	7.78829e-05	120		9	27785191	37		0.148348	1.85745	1.92849
cg05780213	0.118513	0.0293488	7.9819e-05	120	ITPRIP;ITPRIP;ITPRIP	10	106075957	37		0.148348	3.29995	3.34375
cg07616922	0.0926436	0.0229049	8.03045e-05	120		11	34049237	37		0.148348	2.61674	2.69188
cg09042733	0.102422	0.025348	8.05667e-05	120		2	131912867	37	2:131912780-131913026	0.148348	2.81993	2.89981
cg09204253	0.0917934	0.0227424	8.15156e-05	120		19	14975924	37		0.148348	2.13092	2.18556
cg09636394	0.0756095	0.0187149	7.96008e-05	120	RASA3	13	114881548	37		0.148348	2.72334	2.77891
cg10570482	0.100857	0.0249545	7.88813e-05	120	LINC00618	14	97409252	37		0.148348	2.60292	2.69184
cg11656752	0.0902306	0.02227	7.74815e-05	120	RTN4RL1	17	1892589	37		0.148348	2.58774	2.63873
cg11936089	0.0852526	0.0211072	8.0855e-05	120		11	64270294	37		0.148348	1.13314	1.22032
cg14438445	0.08968	0.0221535	7.71248e-05	120	SOS1	2	39221176	37		0.148348	1.38544	1.45835
cg16313230	0.0752981	0.0186064	7.95345e-05	120	CCDC87	11	66358016	37		0.148348	2.7224	2.77602
cg20201280	0.0923809	0.0228603	7.99198e-05	120		6	42062082	37		0.148348	2.63026	2.69469
cg20219100	0.0794038	0.0196196	7.9642e-05	120	MACROD1	11	63776397	37		0.148348	2.73835	2.79434
cg20280386	0.196997	0.0488193	8.14955e-05	120	FRAT1;FRAT1	10	99080417	37		0.148348	-4.82178	-4.72156
cg21037665	-0.11672	0.0287995	7.79589e-05	120	LOC100507462;CCDC28A	6	139095939	37		0.148348	2.32592	2.28563
cg23371790	-0.102277	0.0252562	7.72031e-05	120	SH3RF3	2	110045904	37		0.148348	2.90537	2.8395
cg24884145	0.137094	0.0338089	7.6654e-05	120	LOC100268168;LOC100268168;RPL26L1	5	172385641	37	5:172385366-172386916	0.148348	-4.24609	-4.14415
cg26101277	-0.11106	0.0275046	8.12849e-05	120	CCL1	17	32690412	37		0.148348	-1.74531	-1.86078
cg26243406	-0.137176	0.0338558	7.83915e-05	120	CCDC102B;CCDC102B	18	66590713	37		0.148348	1.88424	1.78114
cg26250870	0.0826836	0.0205018	8.11301e-05	120	ZNF257	19	22234980	37		0.148348	2.0894	2.15952
cg04085984	0.0503094	0.0124806	8.26627e-05	120	ABL1;ABL1	9	133723126	37		0.149084	-0.607037	-0.608281
cg08968899	0.102882	0.0255043	8.26715e-05	120	MATN2;MATN2	8	98961821	37		0.149084	1.85362	1.93283
cg23093066	0.0870514	0.0215896	8.25776e-05	120		16	49471455	37		0.149084	2.69029	2.76312
cg08466983	0.112635	0.0279539	8.2991e-05	120	BCL2L1;BCL2L1	20	30255918	37		0.149208	1.01218	1.0451
cg11294551	-0.115102	0.0285918	8.33758e-05	120	LRGUK	7	133874162	37		0.149449	2.62343	2.55696
cg11994639	-0.273647	0.067866	8.39357e-05	120	MAD1L1;MAD1L1;MAD1L1	7	1997028	37	7:1996888-1997072	0.149551	4.49485	4.24802
cg21341492	0.0965385	0.0239709	8.38266e-05	120	CLSTN1;CLSTN1;CLSTN1	1	9836431	37		0.149551	1.2493	1.3044
cg00512337	0.0940125	0.023436	8.99426e-05	120		2	43214350	37		0.151236	1.83649	1.9393
cg02737727	0.100991	0.0251598	8.858e-05	120	LOC102723354	14	105561470	37		0.151236	2.35801	2.44393
cg03694466	-0.167562	0.041705	8.67919e-05	120		6	31409757	37	6:31409301-31409830	0.151236	-2.62084	-2.69596
cg06733114	0.0608975	0.0151843	8.89719e-05	120	CLIC5;CLIC5;CLIC5;CLIC5;CLIC5;CLIC5	6	45889034	37		0.151236	1.23781	1.29601
cg07377985	-0.130373	0.0325113	8.89994e-05	120		10	130008585	37	10:130008317-130009313	0.151236	-1.9622	-2.06558
cg07672814	-0.114013	0.0283689	8.58564e-05	120	PNPLA7;PNPLA7	9	140356830	37	9:140355825-140357213	0.151236	-0.687252	-0.727829
cg07999521	0.0595545	0.0148365	8.84924e-05	120		2	19736433	37		0.151236	2.0405	2.05567
cg08971592	0.0723006	0.0179812	8.56077e-05	120		5	74904484	37		0.151236	0.73287	0.769368
cg08981626	0.118991	0.0296095	8.73773e-05	120		7	37574935	37		0.151236	2.12465	2.20995
cg09848700	0.0738262	0.0183873	8.74816e-05	120		10	79955693	37		0.151236	2.12612	2.17452
cg13581483	0.0445118	0.011068	8.68661e-05	120	H19	11	2019823	37	11:2019553-2019931	0.151236	0.278245	0.324938
cg15326513	-0.0684138	0.0169869	8.59725e-05	120		17	55859577	37		0.151236	-2.49795	-2.57591
cg15637484	0.0724385	0.0180519	8.93133e-05	120	TRIO	5	14145264	37	5:14145139-14145682	0.151236	-3.57612	-3.48576
cg20036388	-0.0831834	0.0207476	8.90297e-05	120	LINC00969	3	195435411	37		0.151236	2.50149	2.46406
cg21506555	0.0606912	0.0151399	8.98586e-05	120		13	75148004	37		0.151236	0.332218	0.363956
cg22003402	0.0635802	0.015815	8.5789e-05	120	MPZL1;MPZL1;MPZL1	1	167690702	37	1:167690041-167690790	0.151236	-0.854788	-0.838549
cg23237765	0.133604	0.033288	8.95405e-05	120	C7orf20	7	921845	37		0.151236	2.44636	2.54081
cg24173624	0.0799701	0.0199112	8.97055e-05	120		4	154566607	37		0.151236	1.98244	2.04487
cg26198451	0.190528	0.0473056	8.64369e-05	120	ZDHHC17	12	77239985	37		0.151236	3.63542	3.77762
cg27228402	0.055302	0.013794	8.99637e-05	120	LOXL2;LOC100507156	8	23198820	37		0.151236	2.16343	2.20071
cg10318902	0.0530102	0.0132297	9.09432e-05	120		12	47076100	37		0.152239	1.77306	1.8182
cg12271419	-0.064657	0.0161566	9.1598e-05	120	RHOBTB2;RHOBTB2;RHOBTB2	8	22855616	37	8:22855594-22855688	0.152239	-0.147771	-0.205259
cg12775233	-0.0850183	0.0212245	9.11919e-05	120	LOC101929710	5	95933440	37		0.152239	2.29456	2.25692
cg13615058	-0.0798077	0.0198973	9.18396e-05	120	ASCC3;ASCC3;ASCC3;ASCC3	6	101329119	37	6:101328363-101330211	0.152239	-3.34642	-3.39783
cg21742463	0.12538	0.0312598	9.1636e-05	120	CLLU1OS;CLLU1;CLLU1;CLLU1	12	92822923	37		0.152239	2.78644	2.86912
cg20655342	0.103626	0.0258661	9.23011e-05	120		10	31037805	37	10:31037715-31037838	0.152579	2.54242	2.64245
cg02658957	0.0730414	0.0182524	9.33133e-05	120	KAT6B;KAT6B;KAT6B	10	76736122	37		0.152663	2.3206	2.3703
cg03053151	0.127646	0.0318752	9.51739e-05	120	NLRP1;NLRP1;NLRP1;NLRP1;NLRP1	17	5417673	37	17:5417616-5417785	0.152663	2.47435	2.56609
cg03873771	-0.0581392	0.0145487	9.37754e-05	120	SLC13A5;SLC13A5;SLC13A5;SLC13A5	17	6590758	37		0.152663	1.42047	1.37542
cg08224138	0.096475	0.0241322	9.50779e-05	120	VPS51;VPS51	11	64864970	37		0.152663	2.74713	2.81158
cg11728486	0.111236	0.0278143	9.40735e-05	120	ZC3H15	2	187361133	37		0.152663	1.40296	1.48545
cg16847051	-0.0484631	0.0121122	9.2648e-05	120	CALCOCO1;CALCOCO1;CALCOCO1	12	54121714	37	12:54120762-54121909	0.152663	-1.92436	-1.94149
cg17663688	0.0663435	0.0165595	9.38553e-05	120	MAP1A;RNU6-28P	15	43816774	37		0.152663	2.82004	2.86517
cg22395811	0.0682924	0.0170777	9.41905e-05	120	MARCH1	4	164945455	37		0.152663	1.30016	1.34788
cg22489991	0.0774147	0.0193831	9.51271e-05	120	NEDD9;NEDD9	6	11383195	37		0.152663	1.39859	1.46271
cg27545985	0.0630698	0.0157876	9.51562e-05	120		3	14343114	37		0.152663	1.37355	1.42421
cg27619618	0.0786157	0.0196502	9.33536e-05	120		19	34322885	37		0.152663	1.01138	1.07319
cg09614956	0.129415	0.0323852	9.60028e-05	120	IMPA1;IMPA1;IMPA1	8	82570133	37		0.153579	2.04214	2.12002
cg11265952	0.0741373	0.0185752	9.7525e-05	120		3	57231292	37		0.154857	1.92202	1.97283
cg15362829	0.118981	0.0297912	9.76135e-05	120	TMC1	9	75136058	37		0.154857	3.48838	3.5797
cg20724227	0.142656	0.0357405	9.78426e-05	120	HYAL1;HYAL1;HYAL1;HYAL1;HYAL1;HYAL1	3	50341694	37		0.154857	0.981462	1.09382
cg23783196	-0.133695	0.033543	9.74351e-05	120	PITRM1;PITRM1;PITRM1	10	3215874	37	10:3214170-3215989	0.154857	3.42501	3.30382
cg02372718	0.108821	0.0272437	9.84325e-05	120	EPRS;RNU5F-1	1	220220175	37	1:220218858-220220360	0.154966	-3.83252	-3.7348
cg19561007	0.0962908	0.0241671	9.82867e-05	120		5	3288637	37		0.154966	1.71667	1.7836
cg00211115	0.0702162	0.0176318	9.93811e-05	120		11	69257736	37	11:69256847-69259657	0.155228	0.534406	0.543903
cg21861651	-0.0572487	0.0143763	9.92124e-05	120		5	10479220	37	5:10479200-10479320	0.155228	1.46909	1.46353
cg27657363	0.0729147	0.0182865	9.89496e-05	120		22	39788876	37		0.155228	2.2237	2.26085
cg07020967	-0.051628	0.0129669	9.99314e-05	120	TMEM117	12	44410498	37		0.155272	1.04398	1.02071
cg15977864	0.107494	0.0270027	9.974e-05	120	BCAT1;BCAT1;BCAT1	12	25084721	37		0.155272	-2.39058	-2.37312
cg00090197	0.115664	0.0290052	0.000100805	120	TMEM125	1	43738732	37		0.155999	2.71684	2.81784
cg14992311	-0.0635555	0.0159793	0.000100924	120		7	154990707	37		0.155999	1.22984	1.2138
cg09457057	0.0564277	0.01419	0.000101969	120	POGZ;POGZ;POGZ;POGZ;POGZ	1	151398452	37		0.157207	0.584182	0.637539
cg03652257	-0.0592559	0.0148957	0.000102402	120	GLI3	7	42006676	37		0.157467	2.10855	2.06479
cg02973875	0.0964836	0.0242566	0.00010307	120		3	126196376	37		0.1575	1.43637	1.51032
cg05751616	0.0757286	0.0190581	0.000103218	120	IFFO1;IFFO1;IFFO1	12	6652601	37		0.1575	1.53949	1.59821
cg22269416	0.090393	0.0227407	0.000103117	120	TNXB	6	32068240	37		0.1575	2.36517	2.41806
cg04333213	-0.072252	0.0182013	0.00010445	120	KCNIP3;KCNIP3	2	96012586	37		0.158567	-1.4894	-1.55646
cg17588904	0.0936514	0.0235868	0.000104362	120	HIPK1;HIPK1;HIPK1	1	114493165	37		0.158567	0.527305	0.585143
cg00776427	0.0778536	0.0196356	0.000106061	120		4	85258738	37		0.15885	1.06412	1.11561
cg00920231	-0.249528	0.0627882	0.000106432	120	NSMAF;NSMAF	8	59572007	37	8:59571865-59572072	0.15885	-5.08698	-5.2896
cg04308882	0.100423	0.025258	0.00010724	120		22	32368489	37		0.15885	2.48973	2.56393
cg06346099	-0.11888	0.0299764	0.000108374	120	SOD2;SOD2;SOD2	6	160103519	37		0.15885	2.08178	2.0012
cg07251446	0.0475115	0.0119903	0.000106558	120	COL15A1	9	101707533	37		0.15885	0.86406	0.90725
cg08240126	0.10342	0.0260063	0.000105674	120	IDH2;IDH2;IDH2	15	90631877	37		0.15885	3.60708	3.70129
cg08796577	-0.0633397	0.0159811	0.000106583	120	OLFML2A;OLFML2A	9	127561835	37		0.15885	1.64748	1.62053
cg11793380	0.0894448	0.0225514	0.000108148	120	C1QTNF6;C1QTNF6	22	37585617	37		0.15885	2.68393	2.75695
cg11862565	0.0964204	0.0242849	0.000105251	120		10	134832196	37	10:134832028-134832209	0.15885	2.65325	2.71809
cg16273041	0.126918	0.0319447	0.00010705	120	KBTBD4;KBTBD4;NDUFS3;KBTBD4	11	47600972	37	11:47599752-47601264	0.15885	-4.79342	-4.65907
cg18216292	0.125668	0.0316718	0.000106252	120	ARHGEF2;ARHGEF2;ARHGEF2	1	155920810	37		0.15885	3.89678	3.9763
cg19441462	0.0615616	0.0155405	0.000107964	120		15	101256329	37		0.15885	2.15979	2.20231
cg19692836	0.138141	0.0348337	0.000108329	120	NUP107	12	69127788	37		0.15885	1.34897	1.4589
cg21464220	-0.108694	0.0273829	0.000107708	120	HDLBP	2	242242798	37		0.15885	3.27239	3.17137
cg16455757	0.146776	0.0370413	0.000108696	120		2	693509	37		0.158931	1.574	1.66026
cg21974794	0.0791397	0.0199915	0.000109386	120		9	6046174	37		0.159548	2.27276	2.33518
cg05869737	0.0722876	0.0182753	0.000110639	120	APPBP2;APPBP2	17	58583631	37		0.160611	0.682635	0.739547
cg17372451	0.073538	0.0185775	0.000110655	120		12	16275078	37		0.160611	1.47178	1.53412
cg07637736	0.0759386	0.019196	0.000110966	120		14	42581186	37		0.160671	1.76435	1.80922
cg03004619	-0.0897166	0.0227031	0.000112449	120	ARMC9;ARMC9;ARMC9	2	232173822	37		0.160881	2.00892	1.99181
cg04044484	-0.136398	0.0344771	0.000111654	120	RNMTL1	17	687684	37		0.160881	3.38369	3.30719
cg11850058	0.121487	0.0306925	0.000112291	120		11	130083135	37	11:130082063-130083826	0.160881	-4.24551	-4.11915
cg12598039	0.0702685	0.0177827	0.000111657	120		1	170558107	37		0.160881	1.32201	1.36643
cg13355472	-0.0663689	0.0168048	0.000112463	120	CAP2	6	17431988	37		0.160881	1.4281	1.40313
cg00931520	-0.062317	0.0157816	0.000112754	120	CACNA1H;CACNA1H	16	1231484	37		0.160911	1.23804	1.18554
cg13743052	0.0995419	0.025223	0.000113431	120		14	107253426	37		0.16149	-2.46137	-2.43271
cg14308107	-0.101183	0.0256293	0.000114338	120	C6orf134	6	30610775	37		0.162279	2.31564	2.20403
cg25213418	0.073783	0.0186998	0.00011453	120	TAOK1;TAOK1	17	27773707	37		0.162279	1.25335	1.33295
cg02529577	-0.0987863	0.02502	0.00011535	120	GPR137B;GPR137B	1	236331998	37		0.163051	3.08165	3.00345
cg16272728	-0.102265	0.0259391	0.000115952	120	RAB27A	15	55569254	37		0.163127	-2.01678	-2.05154
cg21928820	0.075248	0.0190766	0.000115855	120	ST7;ST7	7	116608536	37		0.163127	1.86545	1.9221
cg02243061	-0.0707969	0.0179726	0.000116731	120		5	112305407	37	5:112305188-112305528	0.163324	1.39393	1.34454
cg03164112	0.0705268	0.0178971	0.000116985	120	ASB18	2	237174027	37		0.163324	1.42962	1.48146
cg03404452	0.382187	0.0968122	0.00011694	120	HCCA2	11	1674150	37	11:1673533-1675088	0.163324	-5.81784	-5.50042
cg07525624	0.147243	0.0373128	0.00011719	120	NUP54	4	77069462	37	4:77068555-77070477	0.163324	-4.07915	-3.93073
cg19254387	0.101066	0.025656	0.000117699	120		7	79942769	37		0.163406	1.4027	1.48092
cg22257374	0.0446121	0.01133	0.000117798	120	ZFYVE20	3	15139756	37	3:15139617-15141482	0.163406	-1.34383	-1.29184
cg00268409	-0.148597	0.0377321	0.000119094	120	SH3BGRL3;SH3BGRL3	1	26606610	37	1:26605268-26607329	0.163675	-3.81811	-3.93724
cg02333305	0.0834311	0.0212018	0.000120346	120	KIAA1468	18	59876011	37		0.163675	1.13898	1.20948
cg06182031	0.0767039	0.0194891	0.000120166	120	H1FOO	3	129270199	37		0.163675	2.52324	2.58654
cg06648430	-0.197478	0.0501609	0.000121162	120	SEC16A;C9orf163;SEC16A	9	139377556	37	9:139377499-139378550	0.163675	-3.5748	-3.75957
cg10380293	0.082969	0.0210824	0.000120872	120		21	44902815	37		0.163675	3.2721	3.34079
cg13562602	0.0369947	0.00940368	0.000120583	120	COL5A1	9	137720792	37		0.163675	0.886676	0.921571
cg13699963	-0.0709526	0.0180071	0.000119033	120	SDK2	17	71548861	37		0.163675	1.78445	1.75265
cg18009959	0.105656	0.026885	0.000121566	120	ACVR1;ACVR1	2	158711965	37		0.163675	1.42808	1.50854
cg20235510	0.0646931	0.016448	0.000119729	120	ZNF311	6	28968251	37		0.163675	0.854904	0.907028
cg21072162	-0.0716177	0.0182035	0.000118759	120		10	106375848	37		0.163675	2.30421	2.21509
cg22503301	-0.0722658	0.018395	0.000121474	120	C8orf37-AS1;C8orf37-AS1;C8orf37-AS1;C8orf37-AS1;C8orf37-AS1;C8orf37-AS1;C8orf37-AS1;C8orf37-AS1;C8orf37-AS1	8	96318034	37		0.163675	1.96477	1.93519
cg22759800	0.0883327	0.0224248	0.000118696	120		15	27787026	37		0.163675	3.45371	3.51787
cg27294288	0.0899868	0.0228842	0.000120349	120		5	170750725	37		0.163675	0.793731	0.864015
cg09484076	-0.200988	0.0510688	0.00012188	120	CTPS1;CTPS1	1	41446134	37		0.163726	-4.90182	-5.0804
cg19820287	-0.061256	0.0155975	0.000122223	120		5	71240614	37		0.163817	1.34535	1.2985
cg02401627	0.062989	0.0160355	0.000122574	120	LEKR1;LEKR1	3	156555246	37		0.163918	0.581988	0.643496
cg01211165	0.0734248	0.0187065	0.000123767	120		8	53011019	37		0.164508	2.1395	2.18857
cg15604993	0.069128	0.0176042	0.000123844	120	MYO5C	15	52549248	37	15:52547891-52549356	0.164508	0.969966	1.03166
cg24479820	0.092438	0.023555	0.000123625	120		1	2388073	37		0.164508	0.846166	0.934885
cg03158828	0.0607126	0.0154944	0.000128982	120		6	135047404	37		0.166141	2.06976	2.13004
cg04185417	0.104826	0.0267079	0.000126902	120	ZNF236;ZNF236	18	74625671	37		0.166141	2.98252	3.06141
cg05236972	-0.197669	0.0504165	0.000128872	120	CELSR1	22	46933233	37	22:46932694-46934173	0.166141	-5.60627	-5.7704
cg08276976	0.0839678	0.0214428	0.000128645	120		15	39411127	37		0.166141	1.22803	1.3014
cg08407524	-0.0888772	0.022652	0.00012895	120		5	108007413	37		0.166141	3.027	2.92578
cg09518441	0.0781225	0.0198728	0.000126457	120	DOT1L	19	2216725	37		0.166141	3.16184	3.20696
cg11218415	0.102878	0.0262286	0.000125398	120		8	104030731	37		0.166141	1.68535	1.76295
cg11490315	0.0720557	0.0183941	0.000127661	120		3	134491675	37		0.166141	1.7331	1.81478
cg12604982	-0.13695	0.0349611	0.000128075	120	MYO1C;MYO1C	17	1394479	37	17:1394470-1395296	0.166141	-4.39533	-4.51626
cg13382117	0.0707071	0.0180476	0.000127953	120		4	160020735	37		0.166141	1.25625	1.31632
cg14343652	-0.0903449	0.0230284	0.000126752	120	FLJ43663;FLJ43663	7	130789013	37		0.166141	-2.18607	-2.27897
cg15884070	-0.118972	0.03033	0.000128401	120	EBF1;EBF1;EBF1	5	158325340	37	5:158325171-158325538	0.166141	2.85627	2.77926
cg17942096	0.0640823	0.0163586	0.000128279	120	LOC729991;RFXANK;LOC729991-MEF2B;LOC729991-MEF2B;LOC729991-MEF2B;LOC729991;RFXANK	19	19301711	37		0.166141	2.00819	2.06068
cg25902349	-0.104658	0.0267229	0.000127583	120		15	38364478	37	15:38364457-38365329	0.166141	-0.53505	-0.611233
cg25261059	-0.0790968	0.0202193	0.000129759	120	ETHE1	19	44031185	37	19:44030124-44031735	0.166781	-1.96266	-2.01512
cg04995537	0.0801124	0.0204637	0.000130679	120	SCAF8;SCAF8;SCAF8;SCAF8;SCAF8	6	155115740	37		0.166863	1.27175	1.33729
cg07194700	0.0943122	0.0241065	0.0001308	120		6	52968821	37		0.166863	1.23765	1.3174
cg25755057	-0.129798	0.0331219	0.000130391	120	LMO7	13	76323667	37		0.166863	3.09521	3.01259
cg26296524	0.0627297	0.0160374	0.000130944	120	KIAA1026;KIAA1026	1	15124175	37		0.166863	1.10972	1.17553
cg12483876	0.145375	0.0371289	0.000132183	120	MMP24	20	33814184	37		0.167723	-3.64938	-3.54204
cg14533192	0.0829817	0.0212148	0.000131925	120	CHI3L2;CHI3L2;CHI3L2	1	111772030	37		0.167723	2.31174	2.37562
cg00623528	0.0644901	0.0165091	0.000133434	120		18	45757475	37		0.167873	1.9481	2.0023
cg02461985	0.165532	0.0422851	0.000133189	120	FARSB;FARSB	2	223492484	37		0.167873	3.25092	3.36552
cg08125682	-0.0878634	0.0225103	0.000134276	120	CLEC16A;CLEC16A	16	11038455	37	16:11037909-11039301	0.167873	-2.63922	-2.72726
cg08646435	0.0975274	0.0249399	0.000133763	120	CENPJ;CENPJ;CENPJ	13	25462826	37		0.167873	2.39791	2.4849
cg10524283	0.0701682	0.0179661	0.000132901	120	PRKDC;PRKDC	8	48785417	37		0.167873	1.22411	1.26724
cg22464295	-0.0654361	0.0167572	0.000132685	120	RCCD1;RCCD1	15	91499541	37	15:91497672-91500290	0.167873	0.860943	0.820243
cg23328448	-0.0857394	0.021969	0.000134109	120		11	110216891	37		0.167873	0.597822	0.546591
cg23652526	-0.132191	0.033794	0.000135239	120	HNRNPUL1	19	41768502	37	19:41767515-41770646	0.168722	-3.2658	-3.3924
cg25013978	0.112867	0.0288921	0.000135597	120	MIR580;LMBRD2	5	36149258	37		0.168815	1.5421	1.6131
cg22988146	0.0973507	0.0249634	0.000136301	120		10	3239873	37	10:3238914-3240363	0.168985	-2.70334	-2.60815
cg26779306	-0.123596	0.0316204	0.000136028	120		10	34399020	37		0.168985	2.98093	2.88081
cg15610233	-0.0973217	0.0249228	0.00013732	120	ADAM7;LOC101929294	8	24297874	37		0.169579	2.17131	2.08548
cg25195309	0.0894832	0.0229547	0.00013735	120	ENAH;ENAH	1	225766155	37		0.169579	1.3187	1.4008
cg00549040	0.0633852	0.0162524	0.000137793	120		2	218048915	37		0.169773	0.14418	0.22654
cg00757413	-0.0958208	0.0246075	0.00014321	120	SLC2A8	9	130160153	37		0.170009	-3.36915	-3.4289
cg02336827	-0.0432696	0.011171	0.000149982	120	LIMD1	3	45636190	37		0.170009	-0.912507	-0.92148
cg03304711	0.0843713	0.0216802	0.000139975	120	KCNK13	14	90581072	37	14:90580839-90581698	0.170009	2.22824	2.29721
cg03619761	0.0560816	0.01443	0.000146888	120	VHL;VHL	3	10182854	37		0.170009	0.693809	0.728932
cg04138706	-0.0813856	0.0209329	0.000145988	120	DTNA;DTNA;DTNA;DTNA;DTNA;DTNA;DTNA;DTNA	18	32275480	37		0.170009	2.29823	2.27802
cg06059987	0.0755933	0.0194727	0.000145414	120	ETNK2;ETNK2;ETNK2;ETNK2;LOC101929441	1	204110759	37	1:204110635-204110854	0.170009	2.36211	2.41542
cg06529227	-0.159628	0.041053	0.000146263	120	DPF3;DPF3;DPF3;DPF3	14	73321375	37		0.170009	3.43957	3.30303
cg06872371	-0.0548812	0.0141477	0.000147833	120	SEPT4;SEPT4;C17orf47;SEPT4-AS1	17	56619188	37		0.170009	1.73603	1.71931
cg07261133	0.0811246	0.0208726	0.000143254	120		14	23923449	37		0.170009	0.924855	0.98237
cg07289109	0.187143	0.0480924	0.000146511	120	IST1;IST1;IST1;IST1;IST1;IST1	16	71960963	37		0.170009	3.44078	3.60719
cg07373723	-0.126425	0.0325411	0.000148101	120	IMMP2L	7	110838461	37		0.170009	2.73078	2.65574
cg07807446	0.0976334	0.0250992	0.000147261	120		20	23292395	37		0.170009	2.41517	2.50796
cg07980671	0.0999385	0.0256149	0.000139452	120	CD2AP	6	47461319	37		0.170009	2.71835	2.78458
cg09102447	-0.0872204	0.0224778	0.00014612	120	IMPAD1	8	57907138	37	8:57905307-57907166	0.170009	0.488494	0.441581
cg09813306	-0.0563682	0.0145206	0.000145067	120		13	98168041	37		0.170009	1.28812	1.24867
cg10046367	0.104249	0.0268263	0.000148558	120	TANC2;MIR548W	17	61086224	37		0.170009	2.81851	2.8923
cg10636163	0.123149	0.0316272	0.000140659	120		3	59049804	37		0.170009	2.05973	2.16049
cg11893050	0.0725081	0.0186803	0.000146299	120		5	54299917	37		0.170009	1.70626	1.76981
cg12009809	0.0781897	0.020162	0.00014967	120	NMNAT1;NMNAT1;NMNAT1	1	10007284	37		0.170009	2.62679	2.68614
cg13304090	0.0865545	0.022289	0.000148871	120	PVRL1;PVRL1	11	119533901	37		0.170009	2.77749	2.84306
cg14014565	0.107938	0.0278487	0.000149521	120	CHD7	8	61636537	37		0.170009	2.74881	2.8278
cg14797580	0.0671829	0.0172601	0.000145171	120	FASN	17	80053635	37	17:80053519-80054094	0.170009	2.2547	2.30154
cg16072664	-0.0944495	0.0243535	0.00014836	120	ITSN1;ITSN1;ITSN1;ITSN1;CRYZL1	21	35014885	37		0.170009	-1.22225	-1.3512
cg16436489	0.0972741	0.0250642	0.00014866	120	TBCD	17	80757606	37	17:80757501-80757713	0.170009	2.56512	2.64298
cg16796215	0.0824224	0.0211888	0.000141306	120	EML3;EML3;EML3	11	62372128	37		0.170009	1.45767	1.52257
cg17104429	-0.0802954	0.0207292	0.000149779	120		20	572111	37		0.170009	2.79622	2.74262
cg18270280	-0.148678	0.0382955	0.00014915	120	HIAT1	1	100504403	37		0.170009	-4.09409	-4.20258
cg18605066	-0.125744	0.0322859	0.000139197	120	TLE2;TLE2;TLE2;TLE2;TLE2;TLE2	19	3029158	37	19:3027881-3029649	0.170009	-3.34782	-3.38909
cg19730523	0.0655369	0.0168195	0.000139368	120		10	21553815	37		0.170009	1.37092	1.45291
cg21801292	0.0707309	0.0182114	0.000149332	120		4	117626794	37		0.170009	2.57764	2.63144
cg21855109	0.1172	0.030113	0.000142294	120	TET3	2	74332041	37	2:74331894-74332443	0.170009	2.976	3.0637
cg22699727	0.111296	0.0285654	0.000141236	120	OR2C3	1	247698341	37		0.170009	2.41971	2.49943
cg22889480	-0.0507881	0.0130647	0.000141856	120	PARD3;PARD3;PARD3;PARD3;PARD3;PARD3;PARD3;PARD3	10	34575870	37		0.170009	0.62627	0.609352
cg22979163	0.0763103	0.0196788	0.000149663	120	CNNM2;CNNM2	10	104827998	37		0.170009	1.36163	1.44245
cg23086613	-0.0490327	0.0126361	0.000146229	120		1	117047419	37	1:117046975-117047659	0.170009	-1.71428	-1.71827
cg23511806	0.0804274	0.0206397	0.000140498	120	CCDC26	8	130690125	37		0.170009	2.51425	2.57013
cg24412895	-0.0964534	0.0247574	0.000141468	120		8	102115923	37		0.170009	1.16708	1.08349
cg25846389	-0.0899131	0.0231841	0.000147473	120		20	25583670	37		0.170009	1.46619	1.43471
cg25882366	0.0652581	0.0168113	0.000145155	120	HOXB2	17	46622037	37		0.170009	-1.79677	-1.77921
cg26139475	-0.295973	0.0760731	0.000145076	120	ATOX1	5	151138080	37	5:151137476-151138934	0.170009	-5.98621	-6.21861
cg26248588	0.0794449	0.0204369	0.000143729	120	MYLK-AS2;MYLK;MYLK;MYLK;MYLK	3	123409971	37		0.170009	1.84788	1.91966
cg27245950	0.0504077	0.0129977	0.000149275	120	ZNF469	16	88493613	37	16:88493472-88493732	0.170009	2.58745	2.61684
cg01338958	0.0938085	0.0242376	0.000154371	120		19	50231832	37		0.171923	2.125	2.21905
cg02457725	0.0696221	0.0179858	0.000152597	120	PPP2R3A;PPP2R3A;PPP2R3A	3	135812793	37		0.171923	1.25023	1.31049
cg07103943	0.10826	0.0279534	0.000154666	120	IFT140	16	1636738	37		0.171923	2.58342	2.66404
cg08984367	-0.0507057	0.0131162	0.00015485	120	MAP1A;RNU6-28P	15	43823528	37		0.171923	0.524566	0.493842
cg12660813	-0.0526835	0.0136202	0.000154215	120	PRDM16;PRDM16	1	3192343	37		0.171923	1.24019	1.20978
cg13990720	-0.139955	0.0361561	0.000154151	120	ENPEP	4	111405399	37		0.171923	-1.0129	-1.20394
cg15636859	0.0899989	0.0232819	0.000154552	120	RBM38;RBM38	20	55982844	37		0.171923	2.04586	2.29472
cg18677773	0.0603289	0.0156056	0.000154455	120		5	168018169	37		0.171923	0.943263	0.999457
cg22492709	0.0771156	0.0199353	0.000152485	120	ARMC2-AS1;ARMC2;ARMC2	6	109245383	37	6:109245135-109245445	0.171923	-2.79019	-2.79796
cg23413567	0.115791	0.0299449	0.00015452	120	FOXO1	13	41223175	37		0.171923	0.849907	0.930699
cg26363753	-0.0799871	0.0206731	0.000152323	120		3	177913761	37		0.171923	0.465276	0.416963
cg00076936	0.0652181	0.0168644	0.000155165	120	C20orf118	20	35503983	37		0.171953	2.00731	2.05568
cg17266162	-0.0644783	0.0166888	0.000155669	120		22	17413741	37		0.172191	0.340566	0.316867
cg03296424	0.0568118	0.0147036	0.00015635	120	ALDH3A1;ALDH3A1;ALDH3A1	17	19646818	37		0.172303	1.90693	1.93851
cg19054899	0.0656378	0.0169845	0.000156116	120		11	29302415	37		0.172303	1.76239	1.81287
cg01941817	0.111951	0.0289481	0.000158408	120		1	30704329	37		0.173288	3.40638	3.48091
cg03932842	0.0694869	0.0179853	0.000158133	120	TPST1	7	65703474	37		0.173288	0.917574	0.980986
cg23866459	0.060651	0.0157135	0.000157842	120	PARVB;PARVB;PARVB;PARVB;PARVB	22	44465038	37		0.173288	-1.72947	-1.70716
cg26823505	-0.0578561	0.0149845	0.000157606	120	CLPS	6	35765589	37		0.173288	1.08036	1.0858
cg10442442	0.0818167	0.0211812	0.000159575	120		2	127792200	37		0.174244	1.59789	1.65603
cg06619171	0.0622087	0.0161253	0.000160346	120	FAM118A;FAM118A	22	45720549	37		0.174766	1.2861	1.32815
cg00761718	-0.0738448	0.0191539	0.000161225	120	FMN1;FMN1	15	33481054	37		0.175403	-0.896896	-0.963295
cg01462343	-0.083856	0.0217647	0.000162466	120	BACH2;BACH2	6	90847416	37		0.175408	1.30288	1.21801
cg06930255	0.0578075	0.0150023	0.000163455	120	SLC25A26;SLC25A26;SLC25A26	3	66344474	37		0.175408	0.636202	0.677626
cg12331704	0.0986765	0.0255566	0.000162129	120		3	133383640	37		0.175408	2.56944	2.64471
cg12502823	-0.107169	0.0277739	0.000163258	120	MGC70857	8	145754126	37	8:145753877-145754198	0.175408	-4.00834	-4.07199
cg14630394	-0.0621732	0.0161373	0.000162526	120		1	54881929	37		0.175408	1.64169	1.56254
cg15288310	0.0936342	0.0242648	0.00016181	120	VGLL4	3	11749113	37		0.175408	2.62532	2.68853
cg20608959	0.12345	0.0320016	0.000163588	120	LINC01572	16	72614755	37		0.175408	2.60465	2.68492
cg24327472	-0.121898	0.0315894	0.000162786	120	FBXO16	8	28348115	37	8:28347645-28348604	0.175408	-3.37562	-3.46277
cg00094875	0.0814212	0.0211199	0.000164038	120	ZNF841	19	52597141	37		0.175574	1.24319	1.32878
cg03199100	-0.0532551	0.0138375	0.000165151	120		22	39331090	37		0.17589	1.432	1.38836
cg04271381	0.0885527	0.0229585	0.000165221	120	WDFY4	10	50028168	37		0.17589	3.16172	3.22816
cg05105832	0.0762657	0.0198184	0.000165064	120		10	64520254	37		0.17589	-0.834015	-0.819598
cg02464593	0.0866405	0.0225012	0.000168453	120	NUGGC	8	27893026	37		0.176295	3.10753	3.15291
cg02837301	-0.0420805	0.0109447	0.000167373	120	DOK2	8	21769695	37	8:21769040-21770143	0.176295	-1.39854	-1.38765
cg02927564	0.09769	0.0253928	0.000170044	120	OXR1;OXR1;OXR1;OXR1;OXR1;OXR1	8	107743028	37		0.176295	1.71488	1.79161
cg06529840	0.0401709	0.0104535	0.000169669	120		13	113580673	37		0.176295	1.04273	1.08048
cg07043344	-0.0971005	0.0252228	0.000169965	120	NHEJ1	2	219969307	37		0.176295	2.46422	2.4104
cg09561417	0.0569724	0.0148205	0.000168783	120	SMCR8	17	18223010	37		0.176295	0.662392	0.706738
cg10974219	-0.0773189	0.0201235	0.000168954	120	MYOCD;MYOCD	17	12669028	37	17:12668975-12669190	0.176295	1.60861	1.5479
cg11488464	-0.188692	0.04905	0.000169544	120	NIPBL;NIPBL	5	37016649	37		0.176295	3.23281	3.04763
cg12632411	0.11008	0.0285708	0.000166165	120	RRBP1;RRBP1	20	17595355	37		0.176295	3.78245	3.87022
cg13865656	0.105655	0.0273937	0.00016657	120		10	92757657	37		0.176295	1.62285	1.69675
cg16525542	-0.0549925	0.0143033	0.000168517	120	SEPT8;SEPT8;SEPT8;SEPT8;SEPT8;SEPT8;SEPT8;SEPT8;SEPT8;SEPT8;SEPT8	5	132112975	37		0.176295	-2.6283	-2.66979
cg23657242	0.0822779	0.0214234	0.000169942	120	MTHFD1L;MTHFD1L;MTHFD1L	6	151392692	37		0.176295	1.43869	1.51239
cg24585928	0.10397	0.0270507	0.000169543	120		2	95790276	37		0.176295	2.66948	2.75295
cg26257210	-0.183068	0.0475756	0.000167857	120	HES3	1	6305348	37	1:6304644-6305458	0.176295	-3.76647	-3.94942
cg27399558	-0.0687648	0.017893	0.000168366	120	COMT;TXNRD2;TXNRD2	22	19928616	37		0.176295	1.0399	0.991224
cg16196762	0.101774	0.0264649	0.000171516	120	PTK2;PTK2	8	141974540	37		0.177512	2.7654	2.83187
cg00238391	0.0514504	0.013406	0.000173334	120		7	150977475	37		0.177846	1.08643	1.13007
cg10453532	0.0962024	0.0250602	0.000172315	120	PRSS23;PRSS23;PRSS23	11	86636079	37		0.177846	2.5458	2.60309
cg15287310	-0.0885168	0.0230624	0.000173315	120	ZBTB8B	1	32951596	37		0.177846	2.47777	2.43728
cg18809822	-0.0448806	0.0116957	0.000172731	120	GRIK4	11	120409217	37		0.177846	1.10187	1.08412
cg21585138	-0.122023	0.0318116	0.000172746	120	CISH;CISH	3	50645106	37		0.177846	2.98484	2.88907
cg02695677	-0.119725	0.0312002	0.000175036	120	FLJ43663;FLJ43663	7	130673538	37		0.178109	2.62192	2.53673
cg03064982	-0.0774696	0.0202073	0.000174616	120	LOC441025	4	76286545	37		0.178109	1.52803	1.49236
cg09338236	-0.114452	0.0298456	0.000175086	120	OGFR-AS1;OGFR	20	61437135	37		0.178109	-3.32244	-3.36211
cg14615342	0.0889629	0.0231818	0.000174196	120		8	81451707	37		0.178109	1.73138	1.81935
cg17004558	0.111122	0.0289854	0.000174615	120		18	73234012	37		0.178109	2.78499	2.88335
cg19112344	0.0596507	0.0155635	0.000175598	120		20	23427172	37		0.178325	1.0049	1.0651
cg14485789	0.0758336	0.0197921	0.000176811	120	AGAP1;AGAP1	2	236586744	37		0.178605	2.46714	2.49958
cg16386046	-0.0830849	0.0216762	0.000177086	120	ANKRD11	16	89394864	37		0.178605	2.89339	2.82343
cg17467067	0.146594	0.0381714	0.000176971	120	CMIP;CMIP	16	81710901	37		0.178605	3.84338	3.94826
cg24710995	0.0702249	0.0183288	0.000177285	120		1	198431936	37		0.178605	1.42793	1.48292
cg27126814	0.0814315	0.0212293	0.000177375	120	MIR4707;HAUS4;HAUS4;HAUS4	14	23427117	37		0.178605	2.57337	2.64132
cg10954251	0.117729	0.0306904	0.000178618	120	TBR1	2	162272400	37	2:162271634-162273003	0.178765	-3.21774	-3.17022
cg19534919	-0.0826966	0.0215866	0.000178063	120	ST18	8	53252892	37		0.178765	2.41159	2.35732
cg19669787	-0.0524903	0.0137074	0.000178735	120	C16orf96	16	4606073	37		0.178765	1.96017	1.93122
cg21743830	0.0697694	0.0182198	0.000178141	120	CCL25	19	8117966	37		0.178765	1.77401	1.8203
cg02571055	-0.114059	0.0297985	0.000179524	120	TULP4;TULP4	6	158896790	37	6:158896614-158897209	0.179022	2.44203	2.43925
cg13257250	0.117104	0.0306119	0.000179593	120	TTC38	22	46685754	37		0.179022	2.82573	3.10803
cg23254316	0.125791	0.0328023	0.000179941	120	MICAL2	11	12200844	37		0.179068	2.33121	2.43139
cg05445097	0.102802	0.0268645	0.000180571	120	DLG5	10	79627932	37		0.179273	2.0282	2.10771
cg20918345	-0.0715108	0.0186841	0.000180749	120	COBL;COBL	7	51101539	37		0.179273	1.72424	1.70507
cg04795044	0.0980917	0.0256121	0.000181696	120		3	129344706	37		0.179679	2.60495	2.75972
cg14049549	0.0706841	0.0184946	0.000181993	120		12	132156010	37		0.179679	1.4368	1.48322
cg15138396	0.0723389	0.0189278	0.000182064	120	C2orf39	2	26624450	37		0.179679	0.493419	0.513399
cg15683555	-0.0459398	0.0120171	0.000182625	120	C8A	1	57381808	37		0.179934	-0.0182563	-0.0192721
cg00906167	-0.135476	0.0354645	0.000183604	120	POLR2D	2	128615801	37	2:128614911-128616171	0.180119	-3.69676	-3.8531
cg03470837	0.0641087	0.0167745	0.000183375	120	GABBR2	9	101251353	37		0.180119	0.887176	0.948121
cg17389149	0.217016	0.0566638	0.000183721	120	EGFR;EGFR;EGFR	7	55227884	37		0.180119	3.17931	3.35644
cg00044440	0.118225	0.0310961	0.000198125	120		5	138671449	37		0.18187	2.78075	2.87694
cg00233464	-0.0541587	0.0142036	0.000188335	120		1	12213275	37		0.18187	-1.63636	-1.64974
cg00665045	0.076579	0.0201283	0.000198314	120	DAOA-AS1	13	106158958	37		0.18187	2.14333	2.20973
cg01134643	0.239973	0.0629096	0.000188961	120	UCN3	10	5406948	37		0.18187	3.32922	3.45795
cg01268431	0.0961549	0.0251755	0.00018914	120		2	31450650	37		0.18187	3.24344	3.28178
cg01283406	-0.1308	0.0343649	0.000197896	120	VASH1	14	77231913	37		0.18187	2.90096	2.81244
cg01307007	0.0929084	0.0244157	0.000198284	120	FZR1;FZR1;FZR1	19	3522587	37		0.18187	1.83072	1.9531
cg01363736	-0.0931112	0.0244032	0.00019295	120	RALGAPB	20	37172289	37		0.18187	3.14892	3.03451
cg01823079	0.130248	0.0341974	0.00019664	120		12	131273348	37		0.18187	1.74083	1.86715
cg04012719	0.0628228	0.0164498	0.000190239	120		6	170491511	37		0.18187	2.70702	2.75913
cg04353564	-0.070019	0.0184299	0.000198056	120	MKKS;MKKS;MKKS	20	10395815	37		0.18187	0.623607	0.612425
cg04433354	0.10859	0.02845	0.000189276	120	RDBP	6	31922367	37		0.18187	0.770237	0.868158
cg05623253	0.118788	0.0312421	0.000196292	120		12	1635293	37		0.18187	0.910298	0.973721
cg06760899	0.0445648	0.011698	0.000191306	120	MIAT;MIAT;MIAT;MIAT;MIATNB	22	27069320	37	22:27068470-27069946	0.18187	-1.99676	-1.92777
cg07651182	0.0733	0.0192211	0.000190014	120	USP42	7	6190632	37		0.18187	2.25709	2.33109
cg08000406	0.0949692	0.024936	0.000192173	120	ATCAY;MIR1268A	19	3879653	37		0.18187	2.12105	2.18819
cg08706837	-0.0960116	0.0252525	0.000197026	120	ZC3H12A	1	37940090	37	1:37939901-37940462	0.18187	-3.1027	-3.18599
cg10071602	0.0762664	0.0200423	0.000194598	120	TBL3	16	2028740	37		0.18187	1.13945	1.19072
cg10151248	0.135694	0.0356623	0.000194952	120	PC;PC;PC	11	66639567	37		0.18187	3.35548	3.45618
cg11170725	-0.0896407	0.0235378	0.000191536	120		5	162733453	37		0.18187	1.56401	1.52676
cg11405027	0.10762	0.0282059	0.000189343	120		3	142902310	37		0.18187	2.64038	2.78627
cg11449193	-0.0616937	0.0161991	0.000193863	120		5	148506903	37		0.18187	1.90218	1.88525
cg13090220	0.0860574	0.0225619	0.000187092	120	TMEM132D	12	130338646	37		0.18187	1.94132	1.99109
cg13642142	-0.0675295	0.0177752	0.00019853	120	AGPAT2;AGPAT2	9	139572213	37		0.18187	2.01127	1.95828
cg13776340	0.340064	0.0893033	0.000196465	120	ELOVL4	6	80656888	37	6:80656528-80657938	0.18187	-6.31198	-6.0346
cg16328299	0.0973493	0.025563	0.000197542	120	KIAA0922;KIAA0922	4	154544292	37		0.18187	3.14161	3.22398
cg17043262	-0.0561359	0.0147053	0.00018938	120	C9orf171;C9orf171	9	135296276	37		0.18187	1.44228	1.41356
cg18612955	-0.0597697	0.0157197	0.000197501	120	KCNMA1;KCNMA1;KCNMA1;KCNMA1;KCNMA1;KCNMA1	10	79261281	37		0.18187	2.37774	2.3418
cg19187121	-0.0751545	0.0196934	0.000189775	120		15	101628653	37	15:101628347-101630237	0.18187	-2.47762	-2.54409
cg19656847	0.0817181	0.0214808	0.000196883	120		11	75996257	37		0.18187	2.25978	2.32551
cg19996612	-0.117947	0.0309356	0.000193131	120	SPATA6;SPATA6;SPATA6	1	48825412	37		0.18187	2.94409	2.87129
cg20049415	-0.145346	0.0381403	0.000197677	120	NKX2-4	20	21377671	37		0.18187	-3.75729	-3.88824
cg20142014	0.0671358	0.0176262	0.000192262	120	HS2ST1;HS2ST1	1	87457766	37		0.18187	1.93315	1.98021
cg20290336	0.12587	0.0330218	0.000192711	120	CNST;CNST	1	246741712	37		0.18187	0.71617	0.799389
cg20881175	-0.0647062	0.0170334	0.000198855	120	TNS1	2	218741790	37		0.18187	2.213	2.18438
cg21520763	0.0604336	0.0158393	0.000187139	120		7	73396535	37		0.18187	1.48323	1.55487
cg23946903	-0.0891745	0.02339	0.000194344	120		4	165406166	37		0.18187	1.86997	1.83095
cg24517611	0.0666637	0.0174885	0.000192755	120	NUP85	17	73203081	37		0.18187	2.19539	2.2529
cg24646457	0.136442	0.0358602	0.000196949	120	PLA2G4D	15	42360292	37		0.18187	2.75473	2.8862
cg24796645	0.115621	0.0303141	0.000192125	120		4	55745557	37		0.18187	1.33659	1.40071
cg24847481	-0.135949	0.0356397	0.000190874	120	SLC35A3;SLC35A3	1	100435557	37	1:100434560-100436342	0.18187	-3.72452	-3.78916
cg25168021	-0.164969	0.0431297	0.000186437	120	TMC2	20	2601096	37		0.18187	3.05696	2.9441
cg26121389	-0.0647117	0.0170354	0.000198953	120		16	55655502	37		0.18187	-1.60586	-1.63752
cg26498349	-0.0650132	0.0170431	0.000186991	120	TMCC3	12	95034650	37		0.18187	-0.855191	-0.924938
cg06357940	0.0752418	0.0198048	0.000200061	120	PDHB	3	58416685	37		0.182602	2.49643	2.55502
cg02041641	0.0962528	0.0253304	0.000200588	120	SYN3;SYN3;SYN3	22	32976206	37		0.182802	2.69673	2.76054
cg07849112	0.0572898	0.0150789	0.000201189	120		20	36577384	37		0.182825	2.53848	2.57818
cg26015967	0.0767523	0.0201872	0.000201227	120		15	46644841	37		0.182825	1.92308	1.98088
cg17327377	0.0943176	0.0248463	0.000202149	120	GPHN;GPHN	14	67009641	37		0.183382	1.38965	1.46706
cg08335394	0.0593459	0.0156421	0.00020255	120		12	106676511	37	12:106675973-106677251	0.183466	0.553999	0.590819
cg03057182	0.120539	0.0317503	0.000203928	120		1	46252470	37		0.183732	1.94987	2.05691
cg13084311	0.0409669	0.0108043	0.000203766	120	BICD2;BICD2	9	95491679	37	9:95491331-95492280	0.183732	0.0576169	0.0518168
cg23131680	0.0932324	0.0245643	0.000204078	120	LRRC16A;LRRC16A	6	25609068	37		0.183732	2.56537	2.623
cg24646067	0.159607	0.0420365	0.000203204	120		5	87812057	37		0.183732	1.62336	1.734
cg10725067	-0.0787273	0.0207372	0.00020501	120		9	91396202	37		0.184292	0.593996	0.560443
cg11332139	0.0700818	0.0184542	0.000205766	120	SIDT2	11	117049400	37		0.184693	-3.86764	-3.76983
cg00202568	-0.109257	0.028766	0.000206841	120	RP1	8	55528166	37		0.184821	2.77976	2.68631
cg02860732	-0.197096	0.0519046	0.000206348	120	SHISA9;SHISA9	16	12995292	37		0.184821	-3.71795	-3.90692
cg23608248	-0.14693	0.038692	0.000206762	120	SLCO5A1;SLCO5A1;SLCO5A1	8	70625000	37		0.184821	2.41907	2.3312
cg01403051	-0.0684514	0.0180612	0.00020979	120	SNAP47	1	227944453	37		0.185133	2.46873	2.35477
cg03100884	0.0659972	0.0174412	0.00020957	120	UBE2Q1	1	154532418	37	1:154531048-154532489	0.185133	1.50651	1.54188
cg06252798	-0.0596668	0.0157553	0.000210923	120		1	32471072	37		0.185133	2.5542	2.47522
cg10051869	0.110805	0.0291915	0.000207831	120	SAPS2	22	50863565	37	22:50863387-50863580	0.185133	3.6522	3.73785
cg11287475	0.156712	0.0413202	0.000210903	120	ISY1	3	128876291	37		0.185133	3.417	3.51463
cg14339397	0.0872074	0.0229932	0.000209104	120		13	27338713	37		0.185133	0.653269	0.716684
cg15822108	0.134276	0.0354679	0.000210505	120	NAA15	4	140306311	37		0.185133	1.78661	1.89767
cg19879455	0.0836469	0.0220902	0.000208242	120		14	88179238	37		0.185133	1.57601	1.61413
cg21101777	0.121394	0.0320093	0.000209268	120	HBZ	16	201476	37		0.185133	2.34616	2.43467
cg22513166	0.077785	0.0205382	0.00020906	120	PPP2R5A;PPP2R5A	1	212476869	37		0.185133	-0.521329	-0.452651
cg23766360	-0.0539304	0.0142544	0.000210636	120	VWF	12	6193688	37		0.185133	1.80202	1.78225
cg24500927	-0.0472245	0.012483	0.000210398	120	SPOCD1;SPOCD1;SPOCD1	1	32264474	37		0.185133	0.820368	0.811881
cg00297414	0.0845917	0.0223761	0.000213729	120		11	79324287	37		0.185227	2.21133	2.26842
cg03765044	0.0819353	0.0216631	0.000211599	120	RNF31;RNF31	14	24624210	37		0.185227	1.91751	1.9602
cg05146966	0.139125	0.0367403	0.00021253	120	TRAPPC9;TRAPPC9	8	140924231	37		0.185227	2.85965	2.9729
cg05282240	0.144236	0.0380754	0.000213618	120	LOC729080	5	141277255	37		0.185227	3.41957	3.54502
cg06616055	0.0883699	0.023373	0.000213989	120	MUPCDH;MUPCDH	11	623756	37		0.185227	1.72767	1.79773
cg09720559	-0.12513	0.0330459	0.000213286	120		8	60053002	37		0.185227	2.94897	2.81127
cg14595291	-0.0600901	0.0159043	0.000214142	120	LDLRAD3;LDLRAD3;LDLRAD3	11	35993855	37		0.185227	1.76222	1.73859
cg15744534	-0.078285	0.0207122	0.000213415	120	TLE3;TLE3;TLE3;TLE3;TLE3;TLE3	15	70388889	37	15:70388720-70388909	0.185227	-2.91205	-2.96484
cg22016288	-0.047104	0.0124621	0.000212965	120		6	1324593	37		0.185227	-0.0105578	-0.0291358
cg22024692	0.0639775	0.016904	0.000213091	120	B3GNTL1	17	80978417	37	17:80978396-80978529	0.185227	2.66496	2.69916
cg01471153	0.0927333	0.0245027	0.000215103	120	GOLGA8B	15	34876295	37		0.185311	-3.76514	-3.66928
cg07761842	0.153461	0.0405158	0.000214937	120	CRTAP	3	33155244	37	3:33155135-33156427	0.185311	-4.39679	-4.25547
cg09987408	0.216684	0.0572502	0.000215174	120	PMPCA	9	139311141	37		0.185311	3.71414	3.89059
cg01815730	0.0542423	0.014369	0.000217289	120	MIR603;KIAA1217;KIAA1217;KIAA1217;KIAA1217	10	24564252	37		0.185421	1.22223	1.27389
cg05797914	0.0695027	0.0184034	0.000216409	120	CAMK4	5	110702850	37		0.185421	0.740333	0.790465
cg07388580	-0.0838234	0.0222015	0.000217363	120	ATXN1;ATXN1	6	16660409	37		0.185421	-0.696773	-0.765001
cg15061008	-0.0794156	0.0210354	0.000217482	120	CABIN1	22	24407907	37	22:24406669-24408427	0.185421	-2.98433	-3.01733
cg15459688	-0.116022	0.0306843	0.000216421	120		5	55594154	37		0.185421	2.50201	2.40973
cg19478111	-0.068012	0.0180084	0.000217265	120	PLEKHB1;PLEKHB1;PLEKHB1;PLEKHB1;PLEKHB1;PLEKHB1	11	73359987	37		0.185421	1.1666	1.12745
ch.9.1921717R	2.30403	0.608476	0.000216863	120	PSMD5	9	123582460	36		0.185421	-6.499	-4.81401
cg00584636	-2.30746	0.610273	0.000219717	120	DNPEP	2	220253109	37	2:220252102-220253617	0.186032	-6.13946	-8.09289
cg02046552	0.108704	0.0288042	0.000219292	120	EPB49;EPB49;EPB49;EPB49	8	21914287	37		0.186032	-1.53284	-1.50585
cg09697668	0.0774641	0.0205197	0.000220075	120	CHID1;CHID1;CHID1;CHID1;CHID1	11	905719	37		0.186032	1.95273	2.04201
cg09944526	-0.112738	0.0298167	0.000219806	120	EXOC6	10	94594201	37		0.186032	3.40258	3.33539
cg17195394	-0.0757846	0.0200812	0.00021863	120	CASC8;CASC8	8	128462086	37		0.186032	2.34356	2.31798
cg23957643	-0.100076	0.0265253	0.000219817	120	EPS8L3;EPS8L3;EPS8L3	1	110305591	37		0.186032	2.39702	2.31902
cg01367627	0.071095	0.0188382	0.00022084	120	TRRAP	7	98477438	37	7:98477317-98477601	0.186227	-3.23854	-3.16789
cg04577789	0.0624647	0.0165592	0.000221143	120		14	103377905	37		0.186227	2.1305	2.16849
cg05264025	0.061735	0.0163567	0.000221245	120	RYK;RYK	3	133970647	37		0.186227	2.42129	2.46597
cg17415378	0.0589917	0.0156534	0.000221579	120	METAP1D	2	172886634	37		0.186245	0.48679	0.532022
cg01415836	-0.0848946	0.02251	0.000222874	120		1	168290445	37		0.186281	2.51429	2.45495
cg04510853	0.0709284	0.0187897	0.000222324	120		17	660255	37		0.186281	2.65604	2.70189
cg16631083	-0.0461405	0.0122375	0.000222056	120	HUNK	21	33250039	37		0.186281	0.944347	0.901518
cg23601736	0.0842615	0.0223539	0.000222675	120	DDX59	1	200615779	37		0.186281	1.20955	1.28541
cg00764840	0.0981439	0.0259971	0.000223628	120	LOC145814	15	99552368	37		0.186388	0.975818	1.04098
cg02928509	0.0573834	0.0152307	0.000223619	120	TOX2;TOX2;TOX2;TOX2	20	42684739	37	20:42684382-42685342	0.186388	0.221379	0.248919
cg24395057	-0.105792	0.0280532	0.000224021	120		14	61650953	37		0.186455	3.22609	3.10842
cg19458697	-0.0614572	0.0163172	0.00022464	120		2	9340871	37		0.186709	1.97494	1.93677
cg12744494	0.0501283	0.013307	0.000225332	120	LINC00403	13	112737763	37		0.187022	1.13319	1.17046
cg15966124	0.0958875	0.0254166	0.000226574	120	SMTN;SMTN;SMTN;SMTN;SMTN	22	31488420	37		0.187791	3.51892	3.60433
cg04001210	0.0926104	0.0245727	0.00022814	120		4	108900902	37		0.188406	2.58194	2.6633
cg10600100	-0.0735447	0.0195207	0.000228265	120	KCNJ1;KCNJ1;KCNJ1;KCNJ1	11	128715158	37		0.188406	2.14681	2.08758
cg13114836	0.0898626	0.0238789	0.000228207	120	CASZ1;CASZ1	1	10720993	37	1:10720920-10721197	0.188406	1.80768	1.87261
cg25441895	-0.0529205	0.0140659	0.000228689	120		5	147168022	37		0.188494	1.7665	1.75196
cg00498786	0.0916246	0.0243343	0.000230036	120	LINC00963	9	132253178	37	9:132252162-132253553	0.18856	2.75905	2.82734
cg03389792	0.0652371	0.0173074	0.000229492	120	PTPN18;PTPN18	2	131127720	37		0.18856	2.68581	2.72811
cg23558966	0.0853417	0.0226656	0.000229407	120	PUM2;PUM2;PUM2;PUM2	2	20522947	37		0.18856	1.00565	1.08163
cg25743486	0.0914745	0.0242824	0.000229942	120	ABR;ABR	17	1051843	37		0.18856	3.56689	3.63073
cg13723993	-0.113677	0.0301858	0.000230614	120	CRTC3;CRTC3	15	91162266	37		0.188774	3.46967	3.38605
cg19574101	-0.0880473	0.023401	0.000231403	120	FUK	16	70488580	37	16:70487505-70489300	0.189159	-3.64415	-3.71196
cg00321115	0.0979632	0.0260479	0.000232228	120	FLT1;FLT1	13	28942568	37		0.189314	0.864886	0.951477
cg16661016	-0.0958706	0.0255	0.000231919	120		13	112842606	37		0.189314	2.23597	2.16518
cg09647033	0.0768319	0.0204334	0.000232786	120	VARS	6	31746941	37		0.189509	2.71695	2.76188
cg00759807	-0.0875797	0.0233241	0.000234674	120	ANKRD11	16	89390789	37	16:89390622-89390990	0.189748	1.43101	1.41395
cg02379870	0.0499733	0.0133078	0.000234456	120	SORBS3	8	22411199	37		0.189748	0.930205	0.978255
cg05944661	-0.0488722	0.0130188	0.000234612	120		1	6457799	37		0.189748	1.39952	1.38275
cg10168771	-0.0305316	0.00813227	0.000233997	120	RALGPS1;RALGPS1;RALGPS1;RALGPS1	9	129839197	37		0.189748	-0.541181	-0.564323
cg24073755	0.133961	0.0356469	0.000234563	120	DISC2;DISC1;DISC1;DISC1;DISC1;DISC1;DISC1;DISC1;TSNAX-DISC1;DISC1;DISC1;DISC1;DISC1	1	231955433	37		0.189748	2.1481	2.25641
cg16636182	0.0881638	0.0234797	0.000235701	120	KDM4B	19	5112710	37		0.19032	2.90562	2.96163
cg18692015	-0.0524779	0.0139822	0.000236116	120	SLC37A3;SLC37A3;SLC37A3	7	140076514	37		0.190396	2.38501	2.34842
cg00654461	-0.0988286	0.0262904	0.00023824	120	PPP1CC	12	111180088	37		0.190475	-3.9763	-4.03515
cg01881476	0.118924	0.0316857	0.000236565	120	DNA2;DNA2	10	70220573	37		0.190475	2.67902	2.75359
cg02976723	0.109322	0.0291536	0.000238732	120		6	3825927	37	6:3825521-3826256	0.190475	2.36674	2.44091
cg09617607	-0.125242	0.0333116	0.000238605	120		2	118944846	37		0.190475	2.96367	2.87806
cg11398588	0.0864292	0.0230398	0.000237351	120	SYN3;SYN3;SYN3	22	33031699	37		0.190475	1.44846	1.50185
cg11752061	0.0948211	0.0252469	0.000237131	120		9	128866814	37		0.190475	2.30903	2.40866
cg18679236	-0.0672146	0.0179198	0.000237762	120		4	178612295	37		0.190475	0.158611	0.12148
cg24390820	0.059209	0.0157907	0.000238774	120		12	131189380	37		0.190475	1.98717	2.02608
cg10614223	0.0464286	0.0123677	0.000239775	120	ARRDC2	19	18111389	37	19:18111373-18112632	0.191018	0.515485	0.583552
cg05722552	-0.187062	0.0498117	0.000241348	120	NLGN1	3	173116094	37	3:173115672-173116221	0.191342	-4.65221	-4.82611
cg08300315	0.153717	0.0409895	0.000241518	120	FNBP1L;FNBP1L;FNBP1L	1	93969963	37		0.191342	1.8394	1.98826
cg15711521	-0.0523109	0.0139605	0.000241444	120	GOLIM4	3	167767619	37		0.191342	2.05534	2.02294
cg16961475	0.0712703	0.0190093	0.00024179	120		10	30400716	37		0.191342	2.27611	2.34842
cg19731777	-0.0445167	0.0118776	0.000241555	120	ALKBH3-AS1	11	43942574	37		0.191342	-0.589	-0.621139
cg01055985	0.12738	0.033989	0.000246266	120		6	33481748	37		0.191719	2.65179	2.77175
cg01699235	0.212841	0.0568117	0.000246776	120		10	97871420	37		0.191719	2.55827	2.73212
cg02852754	0.0725405	0.0193419	0.000245864	120	SYNJ1;SYNJ1;SYNJ1;SYNJ1	21	34100595	37		0.191719	-3.82233	-3.72577
cg06211313	0.0765002	0.0203869	0.00024298	120	TIMM10;TIMM10	11	57298143	37	11:57298003-57299048	0.191719	-3.85612	-3.75133
cg11319028	0.0877512	0.0234485	0.000244727	120	L3MBTL;L3MBTL	20	42142947	37	20:42142570-42143544	0.191719	-0.513509	-0.41659
cg11368392	0.0691682	0.0184504	0.000244965	120		3	14315541	37		0.191719	2.48357	2.58512
cg13014422	0.108665	0.0290065	0.000246426	120	NR1H3;ACP2;ACP2	11	47270581	37	11:47270004-47271353	0.191719	-4.68531	-4.53478
cg18896373	-0.0908516	0.024287	0.000246599	120	SLC24A4;SLC24A4;SLC24A4	14	92867106	37		0.191719	-1.71315	-1.83186
cg18917803	0.140467	0.0374308	0.000243267	120	CADM1;CADM1	11	115085451	37	11:115085289-115086538	0.191719	2.93128	3.08317
cg20325796	0.06676	0.0178012	0.000243212	120	EIF4ENIF1;EIF4ENIF1;EIF4ENIF1	22	31847739	37	22:31847168-31848124	0.191719	1.53588	1.58614
cg24790600	0.0499751	0.0133502	0.000245162	120		10	123368753	37		0.191719	0.57018	0.62578
cg24838864	0.0599721	0.0159938	0.000245707	120	ZNF653	19	11598009	37		0.191719	2.44914	2.48658
cg24856424	-0.0601383	0.0160708	0.000246592	120	PDE9A;PDE9A;PDE9A;PDE9A;PDE9A;PDE9A;PDE9A;PDE9A;PDE9A;PDE9A;PDE9A;PDE9A;PDE9A;PDE9A;PDE9A;PDE9A;PDE9A;PDE9A;PDE9A;PDE9A	21	44174494	37		0.191719	1.8971	1.88004
ch.17.968383R	0.21557	0.0575998	0.000245635	120	MRPL45	17	36457564	36		0.191719	-3.22743	-3.13594
cg13917614	0.107104	0.0286421	0.000247531	120	CNP	17	40125660	37		0.192054	1.94412	2.29928
cg13486475	-0.0601486	0.0160706	0.000248586	120	APCDD1L-AS1	20	57190297	37		0.192621	1.81974	1.77703
cg04763592	0.0915798	0.0244995	0.00025004	120	EIF2AK1;EIF2AK1;EIF2AK1;EIF2AK1	7	6068555	37		0.193497	1.83354	1.92499
cg03356288	-0.0561805	0.0150247	0.000250797	120	KLF12	13	74639083	37		0.193616	1.76465	1.73379
cg11635401	0.111276	0.0297776	0.000250845	120	MYO9B;MYO9B	19	17322527	37		0.193616	2.46615	2.55824
cg01630199	0.107234	0.0288749	0.000273396	120		7	66369076	37		0.193827	0.710597	0.84139
cg01817996	-0.150299	0.0402262	0.000257683	120	ONECUT2	18	55102754	37	18:55102176-55102758	0.193827	-4.28675	-4.41654
cg02320543	-0.0728772	0.0194888	0.000252689	120		14	61109545	37		0.193827	-2.46798	-2.50828
cg02339104	-0.0849551	0.0228144	0.000266282	120		14	87801282	37		0.193827	2.93335	2.84221
cg02488202	-0.0681365	0.0183565	0.000274942	120	PLXNA4;PLXNA4;PLXNA4	7	132174372	37		0.193827	1.3888	1.34027
cg02986878	0.0924591	0.0248721	0.000269836	120		9	117275370	37		0.193827	1.83486	1.91521
cg03271533	0.0703	0.0188933	0.000267379	120	UGGT1;UGGT1	2	128936635	37	2:128936304-128937366	0.193827	1.41469	1.46534
cg03991533	0.061146	0.0163884	0.000257231	120	SEC24A	5	133988402	37		0.193827	0.854384	0.903916
cg04543077	0.0743706	0.0199537	0.000268185	120	ZG16B	16	2879544	37		0.193827	1.95172	2.00115
cg04624740	-0.0631201	0.0169781	0.000269155	120	PRDM16;PRDM16	1	3302199	37		0.193827	2.53113	2.44184
cg04751078	-0.0968606	0.0260592	0.000274358	120		2	165730100	37		0.193827	2.04269	2.00591
cg04887144	0.0704698	0.0189295	0.000271381	120	LOC284009	17	2318158	37		0.193827	2.75223	2.79589
cg04903360	0.0886275	0.0237386	0.000253021	120	PARD3	10	35103065	37		0.193827	-2.7878	-2.72487
cg05335271	-0.0966853	0.0259815	0.000273711	120		9	16062811	37		0.193827	3.05528	2.98796
cg05450520	0.0857252	0.022952	0.000257638	120	KCNMB2;KCNMB2;KCNMB2;KCNMB2-AS1;KCNMB2-AS1	3	178525621	37		0.193827	2.42738	2.48747
cg05547601	0.119916	0.0321838	0.000269376	120		7	106174871	37		0.193827	3.08108	3.17217
cg05982686	0.080051	0.0215597	0.000273924	120		17	59564954	37		0.193827	2.28977	2.33668
cg06247340	0.115242	0.0308716	0.000260928	120	ZNF302;ZNF302;ZNF302;ZNF302;ZNF302;ZNF302;ZNF302;ZNF302;ZNF302;ZNF302;ZNF302;ZNF302;ZNF302;ZNF302;ZNF302;ZNF302	19	35172547	37		0.193827	2.73523	2.78671
cg06338550	-0.0727598	0.0194672	0.000252144	120		7	29849414	37		0.193827	2.34594	2.28251
cg06615912	-0.109141	0.0293587	0.000268955	120	FKBP2;FKBP2;FKBP2;FKBP2	11	64008691	37	11:64008324-64009328	0.193827	-3.83485	-3.92497
cg07048244	0.0489755	0.0131807	0.000272559	120	RADIL	7	4877722	37	7:4877553-4877735	0.193827	1.5115	1.5505
cg07433110	0.0827317	0.0221758	0.00026472	120	SH3RF3	2	110045594	37		0.193827	3.38937	3.46013
cg07675285	-0.0714406	0.0191941	0.000265451	120		16	27121267	37	16:27120809-27122335	0.193827	-2.04576	-2.09617
cg08270825	0.0873987	0.0235417	0.000275275	120	OR1K1	9	125561317	37		0.193827	0.353607	0.422909
cg08476595	0.110211	0.0295876	0.000263976	120	LOC169834	9	115774505	37	9:115774409-115774623	0.193827	-2.59516	-2.53176
cg08718886	-0.0601536	0.0161962	0.000274474	120	RABGGTA;RABGGTA	14	24741028	37	14:24739839-24741475	0.193827	-1.63574	-1.62902
cg08788863	0.083424	0.0223712	0.000262364	120	AFF3;AFF3	2	100438236	37		0.193827	2.85251	2.94321
cg08882882	0.078983	0.0211714	0.000260889	120	KIAA1009	6	84937375	37	6:84937001-84938217	0.193827	-3.47048	-3.40911
cg09388160	0.108709	0.0292231	0.000267022	120	RAD51L1	14	68978814	37		0.193827	3.02863	3.10937
cg09575960	-0.137407	0.0369196	0.000270677	120		6	52810814	37		0.193827	3.3329	3.1953
cg09821763	0.0795633	0.0213398	0.000268294	120	TSPAN14;TSPAN14	10	82218906	37	10:82218774-82219474	0.193827	-3.92152	-3.83024
cg09970552	0.108187	0.0289607	0.000257215	120	BTBD18	11	57520334	37		0.193827	4.41517	4.50348
cg09997191	0.0829082	0.0223243	0.000274219	120	LARGE;LARGE	22	34101099	37		0.193827	2.08983	2.16125
cg10271529	0.078185	0.0209531	0.000262692	120	SMAD3;SMAD3;SMAD3	15	67455563	37		0.193827	2.95326	2.98858
cg11229273	-0.0472912	0.0126787	0.00025672	120	ARHGEF3	3	57015101	37		0.193827	-0.987421	-1.0379
cg13000125	0.0749404	0.0201612	0.000274913	120	NRXN1;NRXN1;NRXN1	2	50311564	37		0.193827	2.57901	2.61919
cg13062344	-0.10516	0.028208	0.000264651	120	TMEM229B	14	67952813	37		0.193827	3.71073	3.59183
cg13601605	0.0738039	0.0198538	0.000274642	120	SMAD6;SMAD6;SMAD6	15	67057285	37		0.193827	3.22162	3.26589
cg13684113	0.117994	0.0316072	0.000255964	120	TMED7-TICAM2;TMED7-TICAM2	5	114944822	37		0.193827	1.47166	1.55365
cg13769906	0.116975	0.0313991	0.000269577	120	SIX6	14	60975199	37		0.193827	-2.51531	-2.43317
cg14336526	0.0927048	0.0248776	0.000262462	120		11	30367246	37		0.193827	2.35687	2.44978
cg14346123	0.0675803	0.0181658	0.000268756	120		10	5237038	37		0.193827	1.87915	1.9503
cg15255695	-0.164325	0.0441554	0.000274447	120	MCF2L2	3	182946029	37		0.193827	3.57966	3.43704
cg15334836	0.0492425	0.0132576	0.000274481	120		3	196726151	37		0.193827	2.15654	2.19114
cg15473007	0.077573	0.020861	0.000269004	120	TNRC6A	16	24827871	37		0.193827	1.57181	1.64087
cg15612918	-0.0424988	0.0114273	0.000267282	120		1	38737390	37		0.193827	-0.422778	-0.43041
cg16588500	-0.114221	0.0305875	0.000254747	120	ZNF768	16	30538035	37	16:30537713-30539229	0.193827	-3.59137	-3.66936
cg17081048	0.0930228	0.0250072	0.00026885	120		4	187013645	37		0.193827	3.21018	3.30598
cg17396222	-0.0399226	0.0107125	0.000259608	120		7	134228596	37		0.193827	-0.306715	-0.343817
cg18282441	0.0613239	0.0164227	0.000254801	120		2	235080382	37		0.193827	2.19976	2.23402
cg18340948	-0.0675593	0.0182013	0.000274927	120		20	19717881	37		0.193827	-1.13768	-1.2056
cg18477009	0.0714726	0.0192029	0.000263871	120	CABP1;CABP1;CABP1	12	121087777	37	12:121086835-121088302	0.193827	-1.88253	-1.84041
cg18590785	0.0936269	0.0251074	0.000262562	120	KLF13	15	31664259	37		0.193827	2.95781	3.04203
cg18929335	-0.092147	0.0246797	0.000256369	120	KIAA1462	10	30336504	37		0.193827	1.80968	1.73002
cg19039672	0.0896567	0.0241055	0.000269484	120	ZNHIT3	17	34845115	37		0.193827	1.10521	1.1683
cg19095282	-0.0546214	0.0146886	0.00026839	120	LHFPL2	5	77810671	37		0.193827	1.13677	1.13601
cg19392007	0.0519046	0.0139823	0.000274617	120		17	7201176	37		0.193827	0.936946	0.973507
cg20102393	0.0948957	0.0254584	0.000261206	120	OVGP1	1	111959378	37		0.193827	1.8447	1.92552
cg21092928	0.104489	0.0280112	0.000262971	120	KCNG2	18	77642686	37		0.193827	2.99958	3.08322
cg22098660	0.045693	0.0123063	0.000273093	120	JAKMIP1;JAKMIP1	4	6107339	37		0.193827	0.00736201	0.0269253
cg22401657	-0.0630494	0.0169765	0.000273605	120	HAVCR2	5	156536396	37	5:156535963-156536444	0.193827	1.71691	1.71035
cg23633905	0.0465776	0.0125321	0.000275546	120	RGL2;RGL2	6	33262579	37		0.193827	1.74057	1.77925
cg23881424	-0.0863087	0.0231505	0.00026088	120		7	3108418	37		0.193827	-2.69421	-2.73142
cg24025902	0.106517	0.0286041	0.000264421	120	CD200R1L;CD200R1L	3	112565760	37		0.193827	1.60862	1.69154
cg24096828	0.183127	0.0490854	0.000266387	120	IPO5	13	98604736	37		0.193827	3.14815	3.30452
cg24507742	-0.063758	0.0171044	0.000257869	120	SLC1A5;SLC1A5;SLC1A5	19	47288244	37	19:47287361-47288340	0.193827	-1.44534	-1.48285
cg24851722	0.0701655	0.0187941	0.000257245	120	PARP1	1	226570139	37		0.193827	2.97568	3.02626
cg25158431	-0.101547	0.0272687	0.000262442	120	MCM6	2	136597453	37		0.193827	1.8991	1.86184
cg26152723	-0.0640308	0.0171527	0.000255209	120		16	87025581	37		0.193827	1.35058	1.3349
cg26729380	-0.0737595	0.0197966	0.00026029	120	TNF	6	31543655	37	6:31543103-31543774	0.193827	-2.07098	-2.14823
cg27072820	0.235577	0.0629384	0.000253868	120	LRTOMT;LRTOMT;LRTOMT	11	71817706	37		0.193827	3.74921	3.93931
cg27187013	0.103203	0.027718	0.000270889	120	EYA4;EYA4;EYA4;EYA4;EYA4	6	133761176	37		0.193827	2.97913	3.05158
cg27201940	-0.0637977	0.0170904	0.00025365	120	CACNA1H;CACNA1H	16	1219628	37		0.193827	1.18303	1.14586
cg27223605	0.0816097	0.0218876	0.000262611	120		3	24551738	37		0.193827	3.0152	3.09748
cg27391093	-0.0433593	0.011672	0.000271976	120		2	105372650	37		0.193827	1.56074	1.5386
cg16907766	0.127715	0.0343322	0.000276445	120	OPTN;OPTN;OPTN;OPTN	10	13143470	37		0.19423	2.93184	3.04289
cg11707445	0.114136	0.0307078	0.000277385	120	C1orf92	1	156889964	37	1:156889817-156890575	0.19466	3.45408	3.53434
cg06693410	-0.095774	0.0257948	0.000278739	120	PSD2	5	139221275	37		0.194798	2.56404	2.51757
cg09426434	0.0912662	0.0245956	0.000279232	120	BRP44L	6	166778519	37		0.194798	2.67537	2.71984
cg11607648	0.111536	0.0300447	0.000280855	120		3	116936427	37		0.194798	2.83803	2.92017
cg15911145	0.0703903	0.0189657	0.000280657	120		5	68187670	37		0.194798	1.3514	1.47255
cg16536918	-0.0413496	0.0111557	0.000280277	120	AVP	20	3065403	37		0.194798	0.0413856	0.0144883
cg17851440	0.0836243	0.0225159	0.000278135	120		1	17344137	37	1:17344100-17344146	0.194798	2.76503	2.81323
cg22630361	-4.35384	1.17174	0.000278501	120	C1orf61;MIR9-1	1	156391718	37	1:156391439-156391842	0.194798	-7.14149	-9.85537
cg23906641	-0.0380452	0.0102652	0.00028011	120	SOAT2;IGFBP6	12	53496020	37	12:53495931-53496219	0.194798	0.462968	0.449593
cg24137511	0.128655	0.0347046	0.000279092	120	MAST3	19	18260330	37		0.194798	2.50433	2.9225
cg25739700	0.0823597	0.0222016	0.000280739	120	MIS12	17	5393371	37		0.194798	1.65098	1.72171
cg00145284	0.106247	0.0286293	0.000282386	120		1	58852326	37		0.194823	2.26261	2.34927
cg09542579	0.154038	0.0415259	0.000282527	120	SLC2A9;SLC2A9	4	10007966	37		0.194823	-2.95924	-2.87775
cg13511633	0.126617	0.0341229	0.00028247	120	CHN2;CHN2;CHN2;CHN2;CHN2	7	29389106	37		0.194823	2.75719	2.8612
cg13563405	0.168223	0.0452912	0.000281704	120	ASAH1;ASAH1;ASAH1	8	17942526	37	8:17941399-17942635	0.194823	-4.87449	-4.70671
cg22027689	0.040748	0.0109906	0.000281657	120	ZBTB47;LOC101928323	3	42695143	37		0.194823	1.45894	1.462
cg09125723	0.0800908	0.0215903	0.000282855	120	CLASP1;CLASP1;CLASP1	2	122096106	37		0.194823	2.58254	2.64813
cg25556035	-0.081601	0.0220402	0.000283708	120	NFIX	19	13127873	37		0.195184	2.30833	2.26445
cg01646407	-0.191289	0.0515715	0.000286546	120	KCNQ5;KCNQ5;KCNQ5;KCNQ5;KCNQ5	6	73866444	37		0.196004	4.15717	4.02846
cg02220481	-0.0939692	0.0253955	0.000286443	120	MYH11;MYH11;MYH11;MYH11	16	15843629	37		0.196004	2.60403	2.57417
cg17423264	0.10669	0.028807	0.000286056	120	JPH2	20	42780326	37		0.196004	2.75032	2.81224
cg21526518	0.129293	0.0348372	0.000285243	120	CYFIP1;CYFIP1;CYFIP1	15	22997637	37		0.196004	3.24775	3.35078
cg27530136	0.0721733	0.0194906	0.000285895	120	SH2D2A;SH2D2A;SH2D2A;SH2D2A;SH2D2A	1	156782996	37		0.196004	0.106991	0.174539
cg25337481	0.0881854	0.0238094	0.000287133	120	KIAA1462	10	30317927	37		0.19618	3.00338	3.05853
cg18817548	-0.0830587	0.0224101	0.000287646	120	USP19;USP19;USP19;USP19	3	49155207	37		0.196305	3.19871	3.13359
cg10328471	0.0750325	0.0202386	0.000288043	120	FAM134B	5	16579434	37		0.196351	2.69771	2.76249
cg02411354	-0.0586241	0.0158584	0.000289744	120		3	187697534	37	3:187697453-187697720	0.196351	-1.11592	-1.25616
cg05962055	0.0726035	0.0195906	0.000289322	120	TBC1D9	4	141566966	37	4:141566844-141567009	0.196351	2.47093	2.55212
cg09578932	0.122467	0.033043	0.000290082	120	SHPRH;SHPRH	6	146214908	37		0.196351	2.74864	2.8548
cg13661458	0.134184	0.0362492	0.000288451	120	TNC;LOC101928748	9	117882024	37		0.196351	2.4449	2.52789
cg18344468	-0.0465147	0.0125844	0.000290352	120	NXNL2	9	91182899	37		0.196351	-0.113726	-0.123033
cg20569499	-0.0528386	0.0142941	0.000290173	120		3	43222981	37		0.196351	-0.877225	-0.90832
cg26336059	0.052652	0.0142438	0.000289453	120	RAB13	1	153958977	37	1:153958959-153959765	0.196351	-1.32273	-1.31954
cg00715941	0.0867148	0.0234009	0.000291623	120		5	1197976	37		0.196469	3.31646	3.37259
cg16027267	-0.0536079	0.0145081	0.000291389	120	TCAP	17	37820515	37		0.196469	1.36756	1.34
cg22865640	0.0705286	0.0190855	0.000291848	120		20	39307538	37		0.196469	0.834149	0.893583
cg25947600	0.0780942	0.0211283	0.000291711	120		19	48676053	37		0.196469	1.56706	1.61701
cg09414262	0.06094	0.0164928	0.000292699	120		22	19594239	37		0.196597	2.07742	2.13896
cg16791322	-0.0954557	0.0258174	0.000292551	120	EXOC4	7	133463435	37		0.196597	2.32742	2.30204
cg20260140	-0.0542813	0.0146982	0.000293798	120	MYO15A	17	18017367	37		0.197113	1.00661	0.960568
cg10488199	0.138912	0.0375914	0.000294902	120	MIR133B	6	52013771	37		0.197474	1.87716	1.97522
cg11755682	-0.0717622	0.0194119	0.000295	120	ARHGEF28;ARHGEF28	5	72959715	37		0.197474	1.88697	1.84749
cg05399893	0.0591868	0.0160287	0.0002957	120	DHX37	12	125460244	37		0.197498	1.86861	1.90081
cg09332091	-0.0915166	0.0247913	0.000295608	120		19	3180708	37	19:3180400-3181057	0.197498	-3.48618	-3.51542
cg03050629	0.0845991	0.0228966	0.000296666	120	CCR3;CCR3;CCR3;CCR3	3	46307918	37		0.197921	2.95022	3.0093
cg05846878	0.0510857	0.0138248	0.000297102	120	TSNARE1;TSNARE1	8	143359968	37		0.197978	1.80609	1.83982
cg18576674	0.0667442	0.0180727	0.000297416	120	CLEC16A;CLEC16A	16	11087014	37		0.197978	2.32208	2.36714
cg09769749	-0.03874	0.010502	0.000297847	120	NANP;ZNF337-AS1;ZNF337-AS1;ZNF337-AS1	20	25603632	37		0.198043	-0.170347	-0.189845
cg22910462	0.129976	0.0351921	0.000299492	120	CECR1;CECR1	22	17680578	37		0.198693	4.39023	4.46263
cg27063969	-0.0656531	0.017806	0.000299217	120	DOCK2	5	169133966	37		0.198693	2.31486	2.30838
cg01709096	0.069593	0.0188783	0.000301014	120	FBLIM1	1	16087977	37		0.198798	1.47746	1.53883
cg02373061	0.0692401	0.0187817	0.000301884	120	LINC01192	3	163021252	37		0.198798	1.81369	1.87718
cg16047348	-0.130052	0.0352804	0.000302322	120	MYO1D	17	31204231	37	17:31203054-31204997	0.198798	-3.69111	-3.78374
cg17562299	0.0493853	0.0133937	0.000300798	120	MARK2;MARK2;MARK2;MARK2;MARK2	11	63674850	37	11:63674648-63674924	0.198798	1.19405	1.23129
cg18195498	0.117759	0.0319002	0.000302121	120	GIGYF1	7	100281506	37		0.198798	3.46869	3.60076
cg25429684	0.0738221	0.0200281	0.000302015	120		8	122813589	37		0.198798	1.29374	1.36318
cg25477843	-0.0724495	0.0196387	0.000300447	120	PARP10	8	145061318	37	8:145061124-145061504	0.198798	1.44462	1.41398
cg25743584	0.0802575	0.0217592	0.000300664	120	TIAF1;MYO18A;MYO18A	17	27402893	37		0.198798	1.72495	1.79618
cg07677891	0.0862608	0.0234039	0.000303999	120	NEK10;NEK10;NEK10;NEK10	3	27258259	37		0.198854	0.765683	0.8205
cg08472222	0.240845	0.0652862	0.000303327	120	EGFL8	6	32135195	37		0.198854	5.5201	5.70487
cg13545550	0.188956	0.0511628	0.000303713	120	EDEM3	1	184679498	37		0.198854	3.66983	3.83194
cg15454044	-0.0854106	0.0231751	0.000303401	120	CFTR	7	117287511	37		0.198854	1.58667	1.53059
cg19528789	-0.0664604	0.0180425	0.000304079	120	TNFRSF1B	1	12232415	37		0.198854	2.00089	1.9972
cg21942282	0.0720257	0.0195515	0.000305556	120	VPS51;VPS51	11	64868530	37		0.199601	0.783234	0.841295
cg00364281	0.0961409	0.0261217	0.000308471	120		22	37654641	37		0.200405	1.73666	1.81233
cg12570200	0.0803791	0.0218256	0.000307346	120		9	138313347	37		0.200405	2.05876	2.11581
cg23258617	0.10752	0.029191	0.000308324	120	TAC4;TAC4;TAC4;TAC4;TAC4	17	47919225	37		0.200405	2.31509	2.40273
cg27616543	0.0664901	0.0180529	0.000307772	120	BCL9L	11	118773657	37		0.200405	2.15585	2.18762
ch.19.45344413F	-0.0605235	0.0164297	0.000308019	120		19	40652573	36		0.200405	-2.16418	-2.19002
cg01270736	-0.0564873	0.0153561	0.000309817	120	MMP25	16	3097736	37		0.200984	-0.959499	-1.01597
cg02101662	0.0571219	0.0155322	0.000310608	120		12	51316730	37		0.200984	1.20671	1.2404
cg04963651	0.110078	0.0298891	0.000312065	120	ERH	14	69861109	37		0.200984	2.09026	2.18948
cg05533233	0.0700047	0.019019	0.00031174	120		5	131625241	37		0.200984	2.09689	2.15282
cg06215939	-0.111537	0.0303143	0.000310809	120	MAPK8IP3;MAPK8IP3	16	1755402	37		0.200984	-2.08235	-2.18823
cg12788068	-0.0909385	0.024737	0.000311664	120	SNAP25;SNAP25	20	10244011	37		0.200984	1.79001	1.7517
cg13244211	0.176857	0.0480482	0.000311481	120	SNORA19;EIF3A	10	120820080	37		0.200984	1.54561	1.6498
cg20954893	-0.0547498	0.0148897	0.000311624	120	GREB1	2	11761803	37		0.200984	1.07591	1.05008
cg05768047	0.066295	0.0180206	0.000313709	120	AP2A2	11	1007021	37		0.201089	2.29102	2.34329
cg09304624	0.093328	0.0253463	0.000315944	120	PI15	8	75735733	37		0.201089	2.50345	2.60702
cg10594075	-0.0476388	0.0129691	0.000315679	120	TNFRSF19	13	24152135	37	13:24152117-24152240	0.201089	1.70674	1.66046
cg10843156	0.166411	0.045178	0.000314265	120	RANBP3;RANBP3;RANBP3	19	5977966	37	19:5977508-5978708	0.201089	-5.37263	-5.20166
cg11277380	0.0608921	0.0165603	0.000312648	120		19	15136494	37		0.201089	1.35437	1.40737
cg13010797	-0.0524192	0.0142686	0.000315377	120	KBTBD5	3	42725643	37		0.201089	-1.35522	-1.37951
cg14260605	0.0903571	0.0245862	0.00031394	120		8	6749074	37		0.201089	1.80439	1.83828
cg21365233	-0.0553221	0.0150616	0.000315874	120	CD109;CD109;CD109	6	74457163	37		0.201089	-0.529208	-0.51211
cg23008175	0.072006	0.0195835	0.000315176	120	STK10	5	171577222	37		0.201089	1.86346	1.91514
cg24418182	0.0851282	0.0231304	0.00031465	120	BHLHA15	7	97841447	37	7:97839949-97841626	0.201089	2.44747	2.50886
cg26733140	-0.0893234	0.0242954	0.000314754	120	NUDT22;TRPT1;TRPT1;TRPT1;NUDT22;TRPT1;TRPT1;NUDT22;TRPT1;TRPT1;TRPT1;TRPT1;TRPT1;TRPT1	11	63993641	37	11:63992838-63994607	0.201089	-3.05149	-3.13894
cg00530720	0.122285	0.0332702	0.000318778	120	DGKZ;DGKZ;DGKZ	11	46368045	37	11:46367687-46368216	0.202302	-2.73188	-2.65047
cg02501094	0.0873395	0.0237553	0.000319386	120		13	103556783	37	13:103555700-103557008	0.202302	3.14649	3.20928
cg06957130	-0.0865887	0.0235857	0.00031981	120	CELSR1	22	46933231	37	22:46932694-46934173	0.202302	-3.41339	-3.48895
cg09244071	-0.0869665	0.0236439	0.000318532	120	CUX1;CUX1;CUX1	7	101768746	37	7:101768638-101768865	0.202302	2.56274	2.47449
cg25024558	0.142063	0.0386882	0.00032023	120	NVL;NVL;NVL;NVL	1	224421053	37		0.202302	1.89037	1.97501
cg26876077	-0.0556861	0.0151717	0.000320171	120	ADRA1B	5	159347295	37		0.202302	2.20622	2.16191
cg27555350	-0.061208	0.0166578	0.000320048	120		7	67528835	37		0.202302	1.93416	1.88669
cg07022769	-0.109745	0.0298533	0.000320898	120		1	157162190	37		0.202509	2.32584	2.27406
cg14674888	0.0677095	0.0184487	0.000321754	120		2	149583906	37		0.20262	1.88372	1.95489
cg17816138	-0.0774835	0.0211071	0.000321703	120		4	182756845	37		0.20262	1.64609	1.61129
cg16517358	0.059952	0.0163385	0.000322522	120		11	46164796	37		0.202675	2.44598	2.4769
cg21633105	-0.0719076	0.0196028	0.000322353	120	RYR3	15	33892658	37		0.202675	2.2402	2.20044
cg16516670	0.0916455	0.0249943	0.000323441	120	LOC101926892	8	71382800	37		0.203038	2.04706	2.11354
cg06867363	-0.0524729	0.0143131	0.000324464	120		1	23894390	37	1:23894311-23895125	0.203465	-0.138939	-0.157639
cg02783912	-0.205615	0.0560596	0.000328156	120	MBD5	2	148805446	37	2:148805402-148805554	0.203536	3.40081	3.22178
cg03904551	0.115862	0.0315727	0.000327021	120	WDTC1;WDTC1	1	27582059	37		0.203536	2.55826	2.6082
cg06557630	-0.175388	0.0478431	0.000328874	120		16	49889701	37	16:49888396-49889991	0.203536	-3.40979	-3.55219
cg07433955	0.089981	0.0244898	0.000325808	120	SH2D3C;SH2D3C;SH2D3C;SH2D3C;SH2D3C;SH2D3C;SH2D3C	9	130524679	37		0.203536	-0.949475	-0.92393
cg07590922	0.0912456	0.0248859	0.000326779	120		11	76152669	37		0.203536	0.944121	1.01474
cg10608255	-0.0903937	0.0246241	0.000327024	120		10	6042325	37		0.203536	3.52971	3.44675
cg10798395	0.0628322	0.0171379	0.000327496	120	GBP5;GBP5	1	89739142	37		0.203536	2.68318	2.70059
cg10909163	0.104493	0.0284783	0.000328602	120	WBP4	13	41635251	37	13:41634371-41636297	0.203536	-3.51795	-3.3689
cg11801857	-0.09102	0.0248288	0.000329258	120	CHST3	10	73723920	37	10:73723668-73725200	0.203536	-3.61795	-3.68507
cg13015387	0.081517	0.0222417	0.000328952	120		20	62775150	37		0.203536	3.26839	3.3291
cg13788620	0.0675339	0.0184415	0.000329365	120	SNTG1;SNTG1;SNTG1	8	51306508	37		0.203536	0.424171	0.463825
cg14826792	-0.0953925	0.0260477	0.000328893	120	TTPA	8	63998649	37		0.203536	-3.17821	-3.24285
cg21304211	0.0696031	0.0189702	0.00032826	120	C1orf183;C1orf183;C1orf183	1	112281877	37		0.203536	-2.01724	-1.91254
cg24784868	0.103712	0.0282715	0.000326132	120	ARID1A;ARID1A	1	27069579	37		0.203536	2.0295	2.1225
cg09747514	-0.0910204	0.0248273	0.000330211	120	JMY	5	78531687	37		0.203656	-3.42908	-3.50136
cg17697897	0.0805339	0.0219913	0.000330243	120	DNMT3B;DNMT3B;DNMT3B;DNMT3B;DNMT3B	20	31349254	37		0.203656	1.96319	2.02323
cg02372821	0.0845045	0.0230543	0.000333346	120	ZFHX3;ZFHX3	16	72830233	37		0.203679	2.92636	2.9691
cg04322026	-0.0751809	0.0205467	0.000332285	120		10	4163881	37		0.203679	0.108733	0.0725524
cg08645980	0.117413	0.0320815	0.000333674	120	LRP2	2	169984729	37		0.203679	2.63283	2.72572
cg10819289	0.0663249	0.0181276	0.000333874	120	TAB1;TAB1	22	39810539	37		0.203679	1.8477	1.87053
cg11391665	0.111185	0.0303865	0.000335261	120	MEGF6	1	3417081	37		0.203679	2.64123	2.74389
cg13591497	0.0870277	0.023786	0.000335415	120	CRB2	9	126129566	37		0.203679	2.4538	2.52186
cg15103828	0.110384	0.0301473	0.000335333	120	BAZ2A;BAZ2A	12	57003692	37		0.203679	3.27773	3.34788
cg16241861	-0.10305	0.0281576	0.000334002	120	TRMT61A	14	103995231	37	14:103994556-103996385	0.203679	-3.34119	-3.42079
cg17093088	0.0733831	0.0200615	0.000334998	120	GRID2IP	7	6544329	37		0.203679	-3.00141	-2.97957
cg19505659	0.0608137	0.0166086	0.000332333	120	TMEM51;TMEM51;TMEM51;TMEM51	1	15541280	37		0.203679	2.04579	2.0947
cg20619717	0.115479	0.0315455	0.000331936	120	BIRC6	2	32748949	37		0.203679	1.47357	1.53616
cg21843755	-0.0711442	0.0194262	0.000331226	120	ZNF638;ZNF638	2	71558577	37	2:71558489-71559953	0.203679	-1.67126	-1.7268
cg23450481	0.0902237	0.0246657	0.000334414	120		19	46586221	37	19:46584462-46586431	0.203679	1.99228	2.05864
cg25001860	3.30434	0.901481	0.000334354	120	ZNF146;ZNF146;ZNF565;ZNF565;ZNF146;ZNF146;ZNF146	19	36706065	37	19:36705030-36707001	0.203679	-10.8981	-8.20662
cg26857153	-0.0887256	0.0241813	0.000331443	120	NSMCE2	8	126314956	37		0.203679	2.84689	2.78181
cg00291424	0.0971933	0.0265452	0.000336711	120		9	92762136	37	9:92761795-92762400	0.20405	-4.00602	-3.88575
cg13902786	0.0891957	0.0243918	0.000336385	120		9	138447960	37		0.20405	1.30542	1.38159
cg03786911	0.0965776	0.0264249	0.000337831	120	WDR93;WDR93	15	90263781	37		0.204484	1.7518	1.83228
cg06579481	0.143382	0.0392062	0.00033978	120		7	104621597	37	7:104621590-104622019	0.204484	1.50306	1.62742
cg12441067	-0.0471136	0.0128945	0.000339016	120	ACKR2	3	42894502	37		0.204484	1.59921	1.56154
cg23994025	-0.0565135	0.0154636	0.000339833	120		11	103608623	37		0.204484	1.69185	1.62121
cg26701545	0.0634816	0.0173755	0.000339432	120	SBK1	16	28331026	37		0.204484	1.87048	1.92286
cg26877259	-0.279299	0.0763096	0.000339415	120		15	66985496	37	15:66985136-66985611	0.204484	-4.06981	-4.34306
cg27571448	-0.0822511	0.0225073	0.000339784	120		9	74243326	37		0.204484	1.69811	1.66008
cg02251243	0.0519103	0.0142134	0.000341147	120		2	74210857	37		0.20486	-1.04755	-1.03259
cg13091133	0.0909515	0.0248768	0.000340983	120		4	42190340	37		0.20486	1.52167	1.59467
cg15555206	0.0405188	0.0110987	0.000342905	120		6	220007	37		0.205295	-0.789326	-0.780717
cg22322367	0.0889918	0.0243698	0.000342665	120		15	90818161	37		0.205295	2.76955	2.85494
cg26168358	-0.127752	0.034944	0.000342229	120	C19orf28;C19orf28;C19orf28	19	3551022	37		0.205295	3.01568	2.95261
cg08436481	-0.0528001	0.0144698	0.000344164	120	PIGT;PIGT;PIGT;PIGT;PIGT;PIGT;PIGT;PIGT;PIGT	20	44048346	37		0.205634	1.42339	1.40913
cg24743310	0.0360977	0.00987524	0.000344152	120	SLC47A2;SLC47A2;SLC47A2;SLC47A2	17	19619905	37		0.205634	1.5952	1.62432
cg11534519	0.0616843	0.0169064	0.000345459	120	STK10	5	171534678	37	5:171533631-171534850	0.20586	1.76493	1.84707
cg20692922	0.104741	0.02871	0.000345434	120		5	6069935	37		0.20586	-0.0267175	0.0491018
cg23704874	0.0964722	0.0264232	0.000345579	120		12	11701293	37		0.20586	1.91318	1.97688
cg25062519	-0.0497558	0.0136329	0.000346274	120	PLXNB1;PLXNB1	3	48471995	37		0.206068	-0.381345	-0.435167
cg06003401	-0.0807082	0.0221	0.000346722	120	EML6	2	55154362	37		0.206128	2.98838	2.91548
cg19710671	0.15855	0.0433837	0.000347807	120		2	74353909	37		0.206567	1.35909	1.47568
cg04424246	0.253042	0.069242	0.000349348	120	MIR3122;DTL;DTL;DTL	1	212249681	37		0.207275	3.54163	3.75118
cg00047843	0.0704243	0.0193055	0.000350613	120	TMTC2	12	83321412	37		0.207818	0.894552	0.966889
cg01535733	-0.1297	0.0355552	0.000352109	120	RGS17;RGS17	6	153452320	37	6:153452124-153452677	0.20829	-3.41221	-3.54523
cg25755791	-0.0802258	0.0219852	0.000351974	120	TRIO	5	14290361	37		0.20829	2.16554	2.13313
cg25488067	0.123883	0.0339746	0.00035247	120	LOC100329109	2	206981667	37		0.208297	2.76395	2.85594
cg09614479	0.0727684	0.0199745	0.000353188	120		10	81967536	37		0.208514	0.851121	0.880792
cg17990814	-0.0933582	0.0256378	0.000353797	120	SLC25A12;SLC25A12	2	172735079	37		0.208637	1.37158	1.32835
cg19163350	-0.0658578	0.0180773	0.000354097	120	SDPR	2	192712798	37		0.208637	0.602478	0.562745
cg07353731	0.0803052	0.0220617	0.000358064	120	HIP1R	12	123341735	37		0.210371	2.54868	2.59724
cg16696923	0.228421	0.0626093	0.0003581	120	CDH17	8	95229872	37		0.210371	-4.6477	-4.46489
cg20868032	0.0669943	0.0183784	0.000357975	120	RNF166;RNF166;RNF166	16	88770161	37	16:88769899-88770634	0.210371	-3.69405	-3.60528
cg00047185	0.111239	0.0305819	0.000361528	120	MIR526B	19	54196849	37		0.211757	1.41379	1.53857
cg02224202	-0.113613	0.0312224	0.000361444	120	RPL8;RPL8;MIR6850	8	146017580	37	8:146016858-146018750	0.211757	-4.13045	-4.24192
cg19338508	-0.0687587	0.0189132	0.000360879	120	ST6GALNAC3;ST6GALNAC3	1	76605884	37		0.211757	2.29256	2.21928
cg11804604	0.0754434	0.0207229	0.000363039	120	ARHGEF11;ARHGEF11	1	156904856	37		0.212433	2.73923	2.76953
cg02454885	-0.171575	0.0471568	0.000364547	120	TROVE2;TROVE2;TROVE2	1	193032741	37		0.212688	3.75585	3.63694
cg03600868	0.0743674	0.0204528	0.000364049	120	SPTBN1;SPTBN1	2	54826020	37		0.212688	1.37838	1.43761
cg08164233	-0.0525373	0.014457	0.000364389	120	RFXAP	13	37394589	37		0.212688	0.135382	0.113464
cg15542066	0.118101	0.0324323	0.000365971	120	STIM1	11	3876513	37	11:3875910-3876819	0.213101	-4.25784	-4.12187
cg22993535	-0.0457499	0.0125932	0.00036597	120	TMEM150C	4	83483735	37		0.213101	-0.0476873	-0.0657808
cg19939130	-0.0585108	0.0161043	0.000366572	120	IFI16	1	158978468	37		0.213243	1.61371	1.60719
cg08779853	-0.0639038	0.017585	0.00036755	120		18	53998549	37		0.213603	1.08222	1.05009
cg07104209	0.148134	0.0407054	0.000368381	120	EVX1	7	27281872	37		0.213668	-2.71467	-2.59519
cg09645222	-0.0515124	0.0141849	0.000368236	120	GOLM1;GOLM1	9	88693225	37		0.213668	1.99985	1.95285
cg01061714	0.0846993	0.0233245	0.000368775	120		5	64330880	37		0.213688	2.29527	2.33346
cg00029979	0.0663786	0.0182759	0.00037079	120		17	49027095	37		0.214552	2.59278	2.63142
cg13870956	-0.0648535	0.0178574	0.000370986	120	PRKAR1B;PRKAR1B;PRKAR1B;PRKAR1B;PRKAR1B;PRKAR1B	7	670317	37		0.214552	2.86358	2.81782
cg20539449	-0.145138	0.0399163	0.000371651	120		5	31361135	37		0.214728	3.25852	3.14156
cg01721245	0.0530213	0.0146144	0.000374332	120	CTXN2	15	48484369	37		0.215135	-0.131402	-0.100128
cg03043711	0.0564727	0.0155695	0.000374842	120		13	22298515	37		0.215135	2.36678	2.40034
cg05157272	0.0878747	0.0242116	0.00037308	120		1	246862256	37	1:246862000-246863363	0.215135	1.24649	1.33291
cg10592619	0.0815223	0.0224374	0.000373708	120	KDM4B	19	5104336	37		0.215135	3.2212	3.28758
cg14789642	0.104894	0.0288938	0.000374014	120	ANKS1B;ANKS1B;ANKS1B;ANKS1B;ANKS1B;ANKS1B;ANKS1B;ANKS1B;ANKS1B;ANKS1B;ANKS1B;ANKS1B	12	99149866	37		0.215135	1.7554	1.83313
cg15352444	0.0696137	0.0191772	0.000374887	120		10	21663200	37		0.215135	1.37416	1.42812
cg23013128	0.0581338	0.0160166	0.000373802	120	SLC26A6;SLC26A6;SLC26A6;SLC26A6;SLC26A6;SLC26A6	3	48668518	37		0.215135	2.45166	2.47214
cg16693127	-0.10715	0.0295572	0.000376056	120	ANK3;ANK3	10	62493129	37		0.215598	-3.70249	-3.75912
cg27443310	-0.21279	0.0586317	0.000376942	120		7	90225778	37	7:90225096-90225833	0.215898	-4.88409	-5.06329
cg06660012	0.0662132	0.0182432	0.000378382	120	TBC1D22A	22	47189041	37	22:47188748-47189357	0.216514	3.01953	3.04697
cg11252555	-0.107166	0.029581	0.000379206	120	RPL13AP5;SNORD35A;SNORD33;SNORD34;RPL13A	19	49993865	37		0.216778	2.74201	2.71863
cg18858739	0.0529309	0.0146123	0.000380446	120	CD247;CD247	1	167426278	37	1:167426000-167426468	0.217081	1.57317	1.66642
cg23987565	-0.081672	0.0225347	0.000380467	120	HDGFRP3	15	83849142	37		0.217081	2.04752	1.98434
cg17858098	0.114936	0.0317105	0.000381218	120	ECH1	19	39318588	37		0.217302	1.58984	1.68704
cg10368535	0.180337	0.0497013	0.000381714	120		10	32494528	37		0.217376	3.62004	3.76455
cg22327778	0.0623941	0.0171913	0.000382085	120	TNNI2;TNNI2;TNNI2	11	1860218	37		0.217379	2.49366	2.53083
cg02073627	0.0956847	0.0264065	0.000382576	120	ATF6	1	161859366	37		0.217451	2.02265	2.10209
cg00681376	-0.165336	0.0456125	0.000386514	120	TRAPPC3L;FAM26D;FAM26D;FAM26D;FAM26D	6	116866885	37		0.217718	3.21526	3.11172
cg00735911	0.0445538	0.0123121	0.000384552	120	DTX1	12	113513357	37	12:113513066-113513566	0.217718	0.814726	0.855755
cg01137955	-0.0874086	0.0241563	0.000387258	120	CASKIN1	16	2228828	37	16:2228643-2229099	0.217718	-2.35099	-2.44892
cg01649869	-0.0823861	0.022771	0.00038706	120	CACNA1D;CACNA1D;CACNA1D	3	53589239	37		0.217718	1.98579	1.96938
cg05301102	-4.19506	1.15728	0.000388169	120	STX6	1	180992117	37	1:180991866-180992475	0.217718	-9.02802	-12.6908
cg05422957	0.11223	0.0309642	0.000384383	120	TRPC3	4	122873181	37		0.217718	-2.89898	-2.82647
cg06873401	-0.129709	0.035846	0.000387702	120	LHFPL2	5	77792105	37		0.217718	2.38765	2.28666
cg08631492	-0.0631816	0.0174453	0.000387354	120		5	77620624	37		0.217718	2.09199	2.04873
cg11108702	-0.0796586	0.0219899	0.000386741	120	ALDH3B2;ALDH3B2	11	67432681	37	11:67432605-67433454	0.217718	2.82491	2.74439
cg11236401	0.108388	0.0299259	0.000387659	120	USP1;USP1;USP1	1	62901030	37		0.217718	2.12547	2.20115
cg12277288	0.113811	0.03146	0.000388047	120		8	104282125	37		0.217718	2.19306	2.29128
cg13088902	-0.057745	0.0159624	0.000387269	120		1	94730656	37		0.217718	0.812075	0.810034
cg17742642	-0.0480204	0.0132774	0.000386399	120	ADGRB2;ADGRB2	1	32202394	37		0.217718	0.932193	0.922139
cg20844851	-0.0837801	0.0231522	0.000385731	120	VGLL2;VGLL2	6	117591827	37		0.217718	-2.42397	-2.50355
cg16927872	-0.0839712	0.023224	0.000388592	120	HDAC10;HDAC10;TUBGCP6	22	50683669	37	22:50682482-50684253	0.217751	-2.31509	-2.37882
cg05942413	-0.147674	0.0408196	0.000389098	120	ZNF12;ZNF12;ZNF12;ZNF12	7	6746223	37	7:6745613-6747241	0.217816	-4.29966	-4.41005
cg16263025	0.217609	0.0600513	0.000389441	120	TRPC3;TRPC3	4	122852779	37		0.217816	3.26699	3.4238
cg10194899	0.119631	0.0330871	0.000390461	120	TTBK1	6	43248849	37		0.217977	1.12154	1.19368
cg22661341	0.0886802	0.0244912	0.000390108	120	CRIM1	2	36753857	37		0.217977	2.65282	2.71584
cg01739401	0.0829822	0.0229533	0.000391557	120	ATF1	12	51208362	37		0.218172	1.58036	1.64667
cg10797090	0.163803	0.0452377	0.00039191	120	C11orf16	11	8955884	37		0.218172	2.7368	2.91758
cg13694876	-0.0648442	0.0179334	0.000391436	120	EPHB3	3	184282720	37		0.218172	2.42921	2.39914
cg01304710	-0.0616149	0.0170582	0.000393228	120		4	3766151	37		0.218701	2.28902	2.25608
cg14264457	0.0692519	0.0191732	0.000393892	120		18	52679522	37		0.218726	1.80515	1.85096
cg20559736	0.0757138	0.0209404	0.000394008	120	CEACAM19;CEACAM19	19	45174671	37		0.218726	1.0086	1.08197
cg02387403	0.0584766	0.0161828	0.000394973	120		10	130511408	37		0.219057	2.25435	2.29566
cg03766407	-0.116604	0.0322409	0.000396102	120	FAM82A1;FAM82A1;FAM82A1;FAM82A1	2	38176669	37		0.219071	2.43476	2.3815
cg08729573	-0.0595901	0.0165013	0.000395908	120		18	74476651	37		0.219071	0.244368	0.25737
cg26009554	0.050859	0.0140817	0.000396081	120		2	48414512	37		0.219071	1.61066	1.68815
cg12421536	0.117413	0.0325025	0.000398522	120	FAF1	1	51426414	37		0.220205	-1.81489	-1.80274
cg04582369	0.0733871	0.0203316	0.000401915	120	ITPR1;ITPR1;ITPR1	3	4856946	37		0.220626	2.34188	2.50079
cg09261816	-0.0819997	0.0227338	0.000402186	120	C11orf9;C11orf9	11	61530655	37		0.220626	2.16043	2.11357
cg12603934	0.0556144	0.0154062	0.000401804	120		5	32116302	37		0.220626	2.48159	2.52214
cg22754703	-0.0709798	0.0196791	0.000400668	120	SLC6A1;SLC6A1;SLC6A1-AS1	3	11057410	37		0.220626	1.6561	1.60268
cg26332016	0.0776067	0.0215089	0.000401648	120	FBXW8;FBXW8	12	117348108	37		0.220626	1.86616	1.92369
cg26617011	-0.0727192	0.0201666	0.000402251	120		7	17184207	37		0.220626	-1.62563	-1.64616
cg27182395	0.0551631	0.0152713	0.000401485	120	FAM160B2;FAM160B2	8	21955007	37		0.220626	2.39366	2.44046
cg27663938	0.157906	0.0437806	0.000401965	120	C12orf42;C12orf42	12	103696381	37		0.220626	-3.3181	-3.24662
cg20300135	0.0820114	0.0227306	0.00040296	120	MTA1	14	105909472	37		0.220812	2.53559	2.58852
cg05633152	-0.0748475	0.0207119	0.000403901	120	SLC10A1	14	70263811	37		0.22092	3.22609	3.1534
cg25106100	-0.267543	0.0740546	0.000403702	120	ACAP3	1	1230919	37		0.22092	3.94317	3.72946
cg10855746	-0.0595404	0.0165112	0.000404463	120	PRKCH	14	61938004	37		0.221025	1.73801	1.66914
cg05170697	0.116272	0.0321919	0.000406267	120	VAPB	20	56964803	37	20:56963685-56965057	0.221131	-4.63555	-4.51149
cg12627767	-0.0551869	0.0153153	0.000407259	120	SLA;SLA;SLA;TG;SLA;SLA	8	134055682	37		0.221131	1.01161	0.992167
cg14531564	-0.078211	0.0217046	0.000405838	120	SDF4;SDF4	1	1154853	37	1:1154383-1155311	0.221131	0.780555	0.731196
cg15930811	0.132406	0.0366916	0.000406658	120	C1orf151	1	19922369	37		0.221131	2.93614	3.02396
cg22595467	0.168591	0.0466767	0.000407036	120	FARP2	2	242410709	37		0.221131	3.30253	3.44743
cg25010006	0.168256	0.0466005	0.000405672	120	PAG1	8	82025683	37		0.221131	2.49918	2.67687
cg25338843	-0.0980381	0.0271925	0.000406596	120	FAM171A2	17	42441302	37	17:42440064-42441686	0.221131	-1.68911	-1.76786
cg00991861	0.103489	0.028699	0.000409086	120	ESRP1;ESRP1;ESRP1;ESRP1;ESRP1	8	95716654	37		0.221258	1.50596	1.59643
cg02920514	0.236977	0.0656804	0.000410793	120	TNK2;TNK2	3	195610120	37		0.221258	5.77479	5.97447
cg02978959	0.127534	0.0353579	0.000409897	120	ZNF460	19	57791520	37	19:57790899-57792865	0.221258	-4.07615	-3.94764
cg03188627	0.0683329	0.018965	0.00041182	120	FNBP4	11	47753214	37		0.221258	2.82796	2.89676
cg04081153	-0.0979162	0.027195	0.000412639	120	ARID1A;ARID1A	1	27021879	37		0.221258	-3.64072	-3.77393
cg06877701	0.0766175	0.021277	0.000411847	120	EVADR	6	71103386	37		0.221258	1.2775	1.3488
cg07165260	-0.0651351	0.0180986	0.000412903	120	KIAA0513	16	85062881	37	16:85060641-85063381	0.221258	1.09579	1.06734
cg07347645	-0.115165	0.03191	0.00041015	120	SYCP2;SYCP2	20	58507171	37		0.221258	3.68531	3.59613
cg08394434	0.0838661	0.0233014	0.000413527	120	FBN1	15	48851580	37		0.221258	2.03171	2.09077
cg12840178	-0.182343	0.0505693	0.000414088	120		15	39394699	37		0.221258	3.29767	3.12202
cg12867610	0.0651092	0.0180704	0.000410407	120	SLC22A12;SLC22A12	11	64366467	37	11:64366339-64366473	0.221258	2.01285	2.0828
cg13598880	-0.0723021	0.0200854	0.000411382	120		11	111195374	37		0.221258	2.24859	2.20871
cg15522161	-0.0823243	0.0228628	0.00041063	120	AP3B2;AP3B2;AP3B2	15	83377743	37		0.221258	1.27243	1.23171
cg15824124	0.0800308	0.0222338	0.000414557	120		6	76301503	37		0.221258	1.25442	1.3121
cg16533767	-0.0623126	0.0173126	0.000412221	120	KLHL29	2	23736552	37		0.221258	1.50499	1.50265
cg20650602	-0.102068	0.0283562	0.000414279	120		1	108613696	37		0.221258	2.31763	2.22628
cg22119665	-0.0757026	0.021023	0.00040961	120	ZDHHC8P	22	23745131	37	22:23744310-23745202	0.221258	-1.11723	-1.14143
cg25331550	0.101824	0.028241	0.000414409	120	DOK7;DOK7	4	3471397	37		0.221258	3.04796	3.09731
cg26736341	-0.0517978	0.0143948	0.000413833	120	TNF	6	31545342	37		0.221258	1.39081	1.37515
cg02195657	0.0609831	0.0169518	0.000415493	120	VWA5B1	1	20617283	37		0.221402	-1.0426	-1.02567
cg02960152	-0.0842636	0.0233713	0.000416687	120	TMCO4	1	20097191	37		0.221402	2.77714	2.712
cg09290852	-0.0720106	0.0200026	0.000415788	120	CLIP4;CLIP4;CLIP4;CLIP4	2	29373296	37		0.221402	1.22544	1.20281
cg11306744	-0.0660951	0.0183516	0.000416639	120	EDAR	2	109574063	37		0.221402	1.56332	1.53704
cg12298529	0.0361421	0.0100514	0.000416659	120	KDM2B	12	122019964	37	12:122019013-122020752	0.221402	-0.87513	-0.866594
cg00503297	0.157178	0.0436118	0.000418197	120		1	206934742	37		0.222006	3.66687	3.81677
cg21972502	0.0794647	0.0220644	0.000418592	120		5	148829433	37	5:148828663-148829573	0.222018	3.13097	3.16115
cg13263057	0.0721974	0.0200766	0.000420877	120	WDR92	2	68357899	37		0.222663	3.33838	3.39131
cg20538812	0.177319	0.0492112	0.000420993	120	NCOR1;NCOR1;NCOR1	17	16042433	37		0.222663	3.84232	4.0067
cg23300851	0.0654908	0.0182265	0.000421623	120	SNORA8;SNORA1;SNORA32;SNORD6	11	93465580	37		0.222663	1.03776	1.08488
cg25130390	-0.104777	0.0291295	0.000420645	120	DPP8;DPP8;DPP8;DPP8	15	65810150	37	15:65809257-65810557	0.222663	-3.20951	-3.30702
cg26036626	-0.100454	0.0279563	0.000421678	120	FBLIM1	1	16085597	37		0.222663	-2.98654	-3.08879
cg02201565	0.116669	0.0324388	0.000422689	120	TAF12;TAF12	1	28967358	37	1:28967318-28967640	0.222801	2.26412	2.32814
cg13083813	-0.05684	0.0158188	0.000422492	120	RELN;RELN	7	103181303	37		0.222801	1.86637	1.83465
cg00346755	0.105788	0.0294046	0.000423445	120	NRP1;NRP1;NRP1;NRP1;NRP1;NRP1	10	33534164	37		0.222805	2.84989	2.9101
cg10058885	0.0856194	0.0238225	0.000423204	120		22	38673051	37		0.222805	0.859233	0.935398
cg00900124	-0.0918621	0.0255921	0.000426907	120	ANXA4	2	69969033	37	2:69968156-69970044	0.222907	-2.8237	-2.92463
cg01685665	-0.0728359	0.020292	0.000427991	120	CORO2B	15	68905043	37		0.222907	2.03251	2.02247
cg02761778	0.0641451	0.0178675	0.000427903	120	NFAT5;NFAT5;NFAT5;NFAT5;NFAT5	16	69643871	37		0.222907	1.78053	1.82261
cg03481619	0.0739159	0.0205799	0.000425873	120		11	134583396	37		0.222907	2.68348	2.74161
cg04563863	0.0898903	0.0249793	0.000424906	120	SBNO2	19	1158119	37		0.222907	2.65276	2.72032
cg05527430	-0.0871164	0.0242584	0.000425691	120	HPGD;HPGD;HPGD	4	175444181	37		0.222907	-1.98466	-2.00692
cg06706159	0.131369	0.0365952	0.000426303	120	MAST3	19	18260350	37		0.222907	1.80907	2.21433
cg14103848	-0.0332056	0.00925562	0.000429226	120	SLC6A13;SLC6A13	12	337962	37		0.222907	0.806934	0.812892
cg15225844	-0.112756	0.0313806	0.000429038	120	MYT1L	2	2189201	37		0.222907	2.85836	2.79851
cg16861818	-0.0554385	0.0154408	0.000426139	120	RUNDC3A;RUNDC3A;RUNDC3A	17	42389818	37		0.222907	2.07466	2.02107
cg16888080	0.077687	0.0216296	0.00042686	120	AFAP1L1;AFAP1L1	5	148676852	37		0.222907	2.8325	2.89134
cg20616821	-0.110026	0.0306006	0.000428032	120	MAGI3;MAGI3	1	114218186	37		0.222907	3.22341	3.1226
cg23037132	0.153004	0.0426061	0.000429257	120	HEYL	1	40105664	37	1:40104740-40105984	0.222907	-4.45376	-4.34983
cg25811526	-0.047765	0.0133012	0.000424319	120	SLC4A5	2	74570564	37		0.222907	1.16227	1.15408
cg26343563	0.111582	0.0310936	0.000429013	120		12	2031546	37	12:2031291-2031595	0.222907	2.20219	2.24956
cg13046688	-0.074781	0.0208282	0.000430118	120	ABHD12B;ABHD12B	14	51340344	37		0.223159	2.47933	2.46806
cg02212491	-0.0574154	0.016005	0.000430879	120		10	100103851	37		0.223359	1.94986	1.91977
cg07503593	0.0920729	0.0256176	0.000432599	120	CIITA	16	11001032	37		0.223666	3.41829	3.48224
cg15026343	0.0836889	0.0233397	0.000432159	120	PLA2G10	16	14780126	37		0.223666	2.81108	2.86887
cg23228047	0.0763458	0.0212727	0.000432248	120	CCDC70	13	52440184	37		0.223666	2.77378	2.85499
cg03313075	0.0839803	0.0233837	0.000433639	120		13	45428117	37		0.223907	2.14891	2.22798
cg24714100	0.0823796	0.0229627	0.000433817	120	HCG18;HCG18	6	30290603	37		0.223907	0.47813	0.556691
cg03062551	0.17961	0.050017	0.00043467	120	EXPH5;EXPH5;EXPH5	11	108410088	37		0.223978	2.78941	2.97273
cg23532832	0.0534573	0.0149078	0.000434708	120	ABHD2;ABHD2	15	89676600	37		0.223978	-0.96322	-0.952083
cg05259767	0.189289	0.0527188	0.000435973	120	EPHX4	1	92495368	37	1:92495364-92496359	0.224178	-5.27806	-5.07527
cg17854544	0.0658386	0.0183218	0.000436226	120	RNF14	5	141344968	37		0.224178	2.91805	2.95744
cg23090258	0.102725	0.0286336	0.000435931	120		18	65839618	37		0.224178	2.98714	3.0708
cg14706200	-0.0579938	0.0161724	0.000437391	120		19	2472062	37		0.224583	2.31802	2.2728
cg08267433	-0.0789185	0.0220127	0.000439533	120	MFSD4	1	205554300	37		0.224976	1.97746	1.95228
cg09521093	0.0683638	0.0190885	0.000440046	120	RHOF	12	122224362	37	12:122224269-122224511	0.224976	-2.01804	-1.94493
cg13219224	-0.0718097	0.0200338	0.000438928	120	SLC6A11	3	10926437	37		0.224976	2.5566	2.51079
cg16718562	-0.0584242	0.0163054	0.000439959	120		6	4352124	37		0.224976	2.46697	2.43655
cg18721089	0.0583098	0.0162789	0.000439065	120		20	30220636	37		0.224976	1.80849	1.84198
cg03686090	0.0847485	0.0236586	0.00044139	120	ADCY6	12	49172375	37		0.225092	1.58128	1.6307
cg05440249	0.0742676	0.0207039	0.000441409	120	CALHM2;CALHM2	10	105209522	37		0.225092	2.79651	2.83568
cg17096009	-0.0526404	0.0146752	0.000440804	120	EEFSEC	3	128055728	37		0.225092	1.93426	1.9045
cg01398168	0.0714638	0.0199606	0.000442749	120	C19orf18	19	58486514	37		0.225582	1.1735	1.22822
cg02944953	0.0683451	0.0190976	0.000444873	120	SIPA1L3	19	38544658	37		0.225891	2.45013	2.49263
cg06497574	0.0620982	0.0173436	0.000444815	120	APBB1;APBB1;APBB1;APBB1;APBB1;APBB1;APBB1;APBB1;APBB1;APBB1	11	6426029	37	11:6425601-6426172	0.225891	2.23236	2.26973
cg13977583	-0.0457066	0.012769	0.000443755	120	ZBTB43;ZBTB43	9	129567043	37	9:129566927-129568426	0.225891	-1.53259	-1.54196
cg18822905	-0.0401887	0.0112325	0.000444868	120	LHFPL2	5	77882454	37		0.225891	-0.596802	-0.601248
cg07537523	-0.17374	0.0484492	0.000446121	120	BCAT1	12	25102311	37	12:25101345-25102494	0.226225	-3.53875	-3.68669
cg09340523	-0.115375	0.0322472	0.000446672	120	ZNF816A	19	53466210	37	19:53465668-53466789	0.226225	-3.56007	-3.64
cg21931628	-0.065692	0.0183567	0.000446498	120		11	76353533	37		0.226225	2.10145	2.04606
cg09480289	-0.17899	0.050027	0.000450921	120	PLXNA1	3	126746109	37		0.227428	5.19088	5.03664
cg14495033	0.162069	0.045279	0.000450661	120	EHMT1	9	140707378	37	9:140707274-140707506	0.227428	3.01913	3.15921
cg14849447	0.0738634	0.020639	0.000450723	120	NOL4L	20	31157598	37		0.227428	2.39047	2.57145
cg15361723	0.0540868	0.0151091	0.000449494	120	PBX4;PBX4	19	19674185	37		0.227428	2.3431	2.38214
cg19721541	0.0807512	0.0225718	0.000450957	120	NAT1	8	18027367	37		0.227428	1.22709	1.28311
cg03210084	0.0887468	0.0248163	0.000452921	120		2	8862968	37		0.228104	2.88825	2.95446
cg10585510	-0.0525824	0.0147207	0.000453206	120	CLIC5;CLIC5;CLIC5	6	45979082	37		0.228104	1.50449	1.50918
cg17155068	-0.0690951	0.0193298	0.000453625	120	PGGT1B	5	114567574	37		0.228104	2.4557	2.49369
cg26561082	0.104705	0.0292879	0.000453831	120	DIP2C	10	410363	37		0.228104	2.48232	2.58614
cg12533271	-0.0977312	0.0273128	0.000454394	120	ASAP1;ASAP1	8	131314204	37		0.228194	2.73986	2.6685
cg22975853	0.0698783	0.0195358	0.000454935	120	ADAM12;ADAM12	10	127789788	37		0.228273	3.13783	3.19949
cg13602406	0.188263	0.0525895	0.000455737	120	ZNF479	7	57200616	37		0.22829	1.0453	1.20786
cg23686214	0.078623	0.0219797	0.00045562	120		2	120504799	37		0.22829	2.72112	2.80903
cg16697344	-0.0752288	0.0210687	0.000456853	120		18	3319784	37	18:3319719-3319865	0.228465	2.19568	2.19192
cg22856761	-0.0644848	0.018036	0.000456819	120		21	43159503	37		0.228465	2.53611	2.50064
cg25781711	0.0492902	0.0137801	0.000457335	120	RPS6KA2;RPS6KA2	6	166826438	37	6:166826373-166826716	0.228514	2.15529	2.18369
cg07474825	-0.0350587	0.00981922	0.00045773	120	KRI1;CDKN2D;CDKN2D	19	10677826	37		0.228519	0.151328	0.159744
cg03968317	0.0726751	0.0203287	0.000458799	120		8	101675460	37		0.228669	1.61241	1.67192
cg14911505	0.0596601	0.0167121	0.000458528	120	CACNA1A;CACNA1A;CACNA1A;CACNA1A;CACNA1A	19	13392649	37		0.228669	-0.362764	-0.321293
cg01880484	0.0670727	0.0187951	0.000459499	120		1	206306236	37		0.228827	-2.57224	-2.55781
cg00365642	0.0813799	0.0227816	0.000463122	120	LINC00299	2	8456058	37		0.229478	2.52644	2.69892
cg04503463	0.074972	0.0210016	0.000462322	120	EIF4A3	17	78112183	37		0.229478	3.33527	3.39221
cg07099481	0.0619488	0.0173614	0.00046299	120	AKAP13;AKAP13;AKAP13	15	86237653	37		0.229478	-0.134315	-0.111658
cg19114721	-0.141308	0.0396097	0.000461892	120	SLC9A4	2	103126336	37		0.229478	-1.947	-2.03904
cg20012885	-0.0920937	0.02581	0.000461292	120	AFG3L2	18	12377404	37	18:12376185-12378002	0.229478	-2.27562	-2.35582
cg24696526	-0.0512726	0.0143737	0.000462631	120		20	55657535	37		0.229478	0.813958	0.789404
cg00488842	0.119249	0.0334293	0.000465226	120	USP20;USP20;USP20	9	132628324	37		0.229713	2.62324	2.72893
cg07731744	2.82777	0.791319	0.000464941	120	CASC18;CASC18;CASC18;CASC18	12	106099653	37	12:106099086-106100969	0.229713	-6.47561	-4.49003
cg17504591	-0.202894	0.0568622	0.000464958	120	JAKMIP3	10	133945918	37		0.229713	4.71563	4.58919
cg23104898	0.121473	0.0340419	0.000465526	120	KCNQ5;KCNQ5;KCNQ5;KCNQ5;KCNQ5	6	73439271	37		0.229713	1.4413	1.51705
cg26504886	0.126273	0.0353628	0.000464532	120	CBARA1	10	74369150	37		0.229713	2.09905	2.18166
cg01492538	0.0471109	0.0132173	0.000465969	120	GNA12	7	2774543	37		0.229741	-0.983671	-0.98366
cg00335957	0.0819253	0.0229703	0.000468334	120		5	64356187	37		0.229855	1.42042	1.48104
cg00747290	-0.0692673	0.0194392	0.000470181	120	KCNG3;KCNG3;KCNG3;KCNG3	2	42721154	37	2:42720958-42721339	0.229855	-1.95911	-2.00358
cg01265653	0.0753801	0.0211477	0.000467992	120		11	96190436	37		0.229855	1.085	1.15652
cg01450133	0.0758732	0.0212931	0.000470552	120	MICAL2;MICAL2;MICAL2	11	12136467	37		0.229855	2.76609	2.81764
cg03023465	0.0761647	0.0213698	0.000469495	120		11	131160689	37		0.229855	-0.634708	-0.583576
cg04830316	-0.0407608	0.0114385	0.000469328	120	OPTC	1	203465361	37		0.229855	0.652582	0.652619
cg05406609	-0.0416763	0.0116963	0.000468801	120	ATP2B4;ATP2B4	1	203619298	37	1:203618970-203620050	0.229855	0.28227	0.284491
cg07375276	0.0515378	0.01446	0.000471021	120	AKT2;AKT2;AKT2;AKT2;AKT2	19	40771242	37		0.229855	2.41842	2.46702
cg09143012	-0.13607	0.0381501	0.000470981	120		2	161587758	37		0.229855	2.39017	2.31019
cg11177550	0.0633155	0.0177628	0.000469297	120	PLA2G2F	1	20470903	37		0.229855	2.03594	2.09087
cg16312968	0.0630901	0.0176876	0.000471219	120		6	6900945	37		0.229855	-1.19923	-1.1785
cg23946074	0.0710973	0.0199577	0.000470396	120		3	190916902	37		0.229855	1.89105	1.95113
cg26702212	0.0452961	0.0127094	0.000468232	120		1	1005170	37		0.229855	1.12393	1.17214
cg13918631	-0.130872	0.036694	0.00047179	120	IGF2BP2;C3orf65;IGF2BP2	3	185435472	37		0.229944	2.95019	2.82456
cg02425372	0.0826356	0.0231918	0.00047261	120	KRT1	12	53074023	37		0.229967	1.85975	1.9045
cg09104763	-0.0635726	0.0178466	0.000472564	120		19	46941583	37		0.229967	1.82313	1.77946
cg00278810	0.0871432	0.0244756	0.000478094	120	PCCB;PCCB	3	135994892	37		0.230275	1.7079	1.78306
cg00593699	0.085311	0.0240506	0.000497233	120	PTDSS2	11	472782	37		0.230275	2.45149	2.48045
cg01405084	0.0730375	0.0205516	0.000489958	120		1	13881447	37		0.230275	2.71954	2.76938
cg01744331	-0.11624	0.032718	0.00048534	120	KCNQ1OT1;KCNQ1;KCNQ1	11	2722358	37		0.230275	2.35729	2.23824
cg01882222	0.0654868	0.0183908	0.000478174	120		5	172407583	37		0.230275	0.879015	0.948234
cg01943987	0.0990594	0.0279229	0.000496456	120	ARHGAP15	2	144288694	37		0.230275	1.15685	1.24294
cg03156260	-0.0783468	0.0220315	0.000490901	120	BTC	4	75721361	37		0.230275	2.80201	2.74306
cg03299617	-0.0425855	0.0119699	0.000480185	120	KIF1A	2	241755952	37		0.230275	1.35407	1.33315
cg03390300	0.0735205	0.0206954	0.000494766	120	CDKAL1	6	20629968	37		0.230275	2.90659	2.95864
cg03744192	-0.0538482	0.0151124	0.000479396	120	PKIG;PKIG;PKIG;PKIG;PKIG	20	43210155	37		0.230275	2.05314	1.96773
cg04657325	-0.0569395	0.0160042	0.000478614	120		4	185435601	37	4:185435535-185436057	0.230275	-1.31674	-1.34872
cg04778755	-0.0861526	0.0242278	0.000480272	120		10	3235569	37	10:3234807-3236086	0.230275	1.82614	1.77414
cg05161803	-0.060041	0.0169158	0.000493522	120	RNU6-48P	6	12393258	37		0.230275	2.03526	2.03585
cg05368115	0.111385	0.0313671	0.000495043	120	C19orf22	19	901123	37	19:900338-901455	0.230275	3.70139	3.78343
cg05434558	-0.0529254	0.0148488	0.000480523	120	SCYL1;SCYL1	11	65303540	37		0.230275	2.33497	2.29426
cg05780293	0.0721176	0.0202374	0.000474768	120	GALNT10	5	153767134	37		0.230275	2.52885	2.58825
cg06365094	-0.231708	0.0650982	0.000487823	120	HCFC1R1;HCFC1R1;HCFC1R1;THOC6;HCFC1R1;THOC6;HCFC1R1;HCFC1R1;THOC6;THOC6	16	3074279	37	16:3073251-3074585	0.230275	-5.74235	-5.94168
cg06834916	-0.0899692	0.0252997	0.000480307	120		5	95610	37		0.230275	1.70307	1.62932
cg07073999	-0.0672705	0.0188918	0.000475613	120	HS3ST3B1	17	14214081	37		0.230275	2.40008	2.34856
cg07169869	0.0748749	0.0210623	0.000495264	120	ARHGAP10	4	148986745	37		0.230275	2.79218	2.85236
cg07351164	-0.0943396	0.026565	0.000490783	120	PSRC1;PSRC1;PSRC1;PSRC1	1	109826064	37	1:109825708-109826305	0.230275	-3.30923	-3.37278
cg07406704	0.0861297	0.024237	0.000488726	120	NDUFAB1	16	23592608	37		0.230275	1.72151	1.77774
cg07644696	0.0535549	0.0150962	0.000496224	120		22	38909190	37	22:38909058-38909428	0.230275	-0.0719677	-0.0477806
cg07934732	0.0487431	0.0137307	0.000491962	120	LOC284837	21	45233508	37		0.230275	1.49973	1.52706
cg08327999	0.0685952	0.0193009	0.000484693	120		11	131104406	37		0.230275	1.93358	1.9854
cg08586855	-0.0641317	0.0180592	0.000490977	120	SPSB1	1	9375862	37		0.230275	-1.6506	-1.64166
cg09277376	0.0571085	0.01607	0.000485752	120	MGC12982	1	47899676	37	1:47899467-47900284	0.230275	-1.68782	-1.69185
cg09661452	-0.0928657	0.0260976	0.000485793	120	NOL8;CENPP;CENPP;NOL8;NOL8	9	95086576	37		0.230275	-1.14722	-1.29701
cg10133171	0.0856705	0.0240811	0.000478632	120		4	188534448	37		0.230275	2.03722	2.09314
cg10256726	0.0710128	0.0199549	0.000486452	120	FAM177A1;FAM177A1;FAM177A1	14	35514333	37		0.230275	1.52475	1.57882
cg10832589	0.103428	0.0290864	0.000486224	120	UST	6	149287662	37		0.230275	2.1873	2.27133
cg11186011	-0.127543	0.0358704	0.000495373	120		7	81242176	37		0.230275	3.22523	3.11811
cg11233741	-0.0557111	0.0156742	0.000483327	120		9	139826759	37		0.230275	-1.07162	-1.11285
cg11245766	0.088987	0.0249912	0.000488917	120	BRWD1-AS1	21	40693562	37		0.230275	2.64082	2.72538
cg11401452	0.0640787	0.0180505	0.000495847	120	LOC101929237;PEBP4	8	22745390	37		0.230275	0.521228	0.560413
cg11483359	0.0961426	0.0270513	0.00048757	120		6	19712715	37		0.230275	1.79756	1.89326
cg13026795	0.114393	0.0321922	0.000495838	120	RFTN1	3	16379963	37	3:16379495-16380351	0.230275	-4.27498	-4.16475
cg13097692	0.129454	0.0363934	0.000487575	120		7	20326870	37		0.230275	3.50301	3.67595
cg15145908	0.181958	0.0510844	0.000484389	120	PDE7B	6	136438191	37		0.230275	3.55981	3.68088
cg15153175	0.0918053	0.0258365	0.000488789	120		2	240428153	37		0.230275	2.81099	2.86338
cg15669357	0.0374371	0.0105441	0.000490126	120		21	27997570	37		0.230275	0.745333	0.790255
cg16280363	0.0551425	0.0155018	0.000483512	120	MARS	12	57882891	37		0.230275	2.26786	2.28681
cg16328381	0.119577	0.0335685	0.000479378	120	FADS1	11	61568095	37		0.230275	3.27563	3.34553
cg16852194	0.0942947	0.0264647	0.000477217	120		12	9280445	37		0.230275	3.64839	3.7085
cg18529251	0.072154	0.0203084	0.00048859	120	LOC90110	17	37411834	37		0.230275	0.430478	0.485004
cg19014335	-0.0699802	0.0197188	0.000493793	120	FMNL3;FMNL3	12	50099568	37	12:50099183-50099732	0.230275	-1.66258	-1.72345
cg19040266	-0.0593031	0.0166843	0.000483575	120	SLC22A5	5	131723239	37		0.230275	1.4541	1.40234
cg19334622	-0.0811938	0.0228286	0.000485672	120		12	131156857	37		0.230275	2.74163	2.69041
cg19517014	-0.154074	0.0433463	0.000490593	120	DPF2	11	65101065	37	11:65101028-65102310	0.230275	-4.26497	-4.3847
cg19687152	0.0900539	0.0253749	0.000494622	120	TECPR2	14	102968497	37		0.230275	2.49281	2.52465
cg19992629	0.101693	0.028545	0.000476218	120	ADAM21P1	14	70715926	37		0.230275	2.32387	2.38299
cg20640347	0.0621064	0.0174958	0.000496304	120	FAM19A5;FAM19A5	22	49138252	37		0.230275	2.24261	2.29045
cg21423178	0.14312	0.0402864	0.000490624	120	ST8SIA6-AS1;ST8SIA6	10	17428519	37		0.230275	1.66208	1.78768
cg22447871	-0.0813638	0.0228497	0.000475457	120	DLEU1	13	50799098	37		0.230275	2.89519	2.86602
cg22798214	-0.0670554	0.0188708	0.00049315	120		1	212692190	37		0.230275	1.36381	1.30823
cg24400656	-0.056107	0.015773	0.000480324	120		6	164507247	37		0.230275	-0.360694	-0.37485
cg24870433	-0.0989405	0.0278839	0.000497117	120	RCBTB1	13	50144454	37	13:50144177-50144516	0.230275	2.3551	2.30152
cg25621735	0.0666556	0.0187449	0.000484458	120	SLC16A14	2	230933934	37	2:230933328-230934160	0.230275	1.57243	1.62203
cg25698881	0.0847539	0.0238287	0.000492564	120	SON;SON;SON;SON;SON	21	34927316	37		0.230275	3.2172	3.28071
cg25699052	0.0839426	0.0236363	0.000492921	120	FAM53B	10	126312068	37		0.230275	2.72921	2.78994
cg25748726	0.0421098	0.0118668	0.000495904	120		3	24023098	37		0.230275	1.21868	1.2527
cg26836121	0.0703008	0.0198107	0.000497139	120	CENPC	4	68388804	37		0.230275	1.98357	2.0474
cg08614766	0.0679205	0.0191382	0.000497712	120		16	17963385	37		0.230318	1.465	1.53268
cg01421267	0.041772	0.0117826	0.000499388	120		20	40328540	37		0.230468	0.210918	0.265328
cg13064062	-0.143885	0.0405405	0.00049955	120	HIST4H4	12	14924930	37	12:14924528-14925001	0.230468	-3.53461	-3.59822
cg20464068	0.0823441	0.0232249	0.000498657	120	PRDM2	1	14026054	37		0.230468	1.89003	1.94507
cg22887498	0.0999879	0.0281987	0.000499585	120		19	39401301	37		0.230468	2.9893	3.04362
cg07223413	-0.0777979	0.0219208	0.000500213	120		2	28668934	37		0.230521	1.78872	1.74666
cg21525554	0.0893316	0.0251971	0.000500476	120	CCDC129;CCDC129;CCDC129	7	31568317	37		0.230521	0.412528	0.464657
cg13388025	0.0667083	0.0188253	0.000503704	120	ATAD3C	1	1392347	37		0.231829	1.99369	2.08995
cg05904155	-0.0672229	0.018977	0.00050423	120	DTNA;DTNA;DTNA;DTNA;DTNA;DTNA;DTNA;DTNA	18	32205699	37		0.231891	-1.77468	-1.84382
cg07941916	-0.0489906	0.0138343	0.000507025	120	C5orf56	5	131762292	37	5:131762276-131763401	0.232365	-1.97614	-1.97648
cg23493306	0.0916114	0.0258222	0.000507213	120	PEBP4	8	22602490	37		0.232365	3.40988	3.47183
cg24513381	-0.0746917	0.0210593	0.000506384	120	PRRX1;PRRX1	1	170653323	37		0.232365	2.05597	1.97239
cg25037777	-0.0821428	0.0231974	0.000506738	120		7	2426947	37	7:2426942-2427029	0.232365	2.87092	2.78923
cg25680145	-0.157822	0.0445674	0.000505836	120	HDDC2	6	125623414	37		0.232365	-1.85974	-1.98419
cg08837863	0.138267	0.0389802	0.000508521	120		3	70744125	37		0.232785	2.63705	2.75817
cg22838568	0.181127	0.0510585	0.000509484	120	STK17B	2	197014747	37		0.233047	-3.51455	-3.46897
cg08282512	0.174441	0.049283	0.000510649	120	LOC729799;ALKBH3	11	43918805	37		0.233111	3.72639	3.75391
cg08314899	0.0780476	0.0220496	0.000511582	120	MYBPC1;MYBPC1;MYBPC1;MYBPC1;MYBPC1;MYBPC1;MYBPC1;MYBPC1;MYBPC1;MYBPC1	12	102045493	37		0.233111	1.68056	1.74012
cg23187669	0.0671926	0.0189772	0.000511428	120	MFAP3L;MFAP3L	4	170913676	37		0.233111	1.53545	1.60674
cg23388501	-0.120643	0.034035	0.000510612	120	PDZRN4;PDZRN4	12	41908434	37		0.233111	2.94471	2.86245
cg24315913	-0.0700042	0.0197394	0.000510985	120	SNAPIN	1	153631633	37	1:153630780-153631639	0.233111	-3.44192	-3.47491
cg01071037	-0.0497771	0.0140672	0.000512512	120	TMEM241	18	20934743	37		0.233177	1.16045	1.1151
cg11282564	0.162262	0.045826	0.000512343	120	VSIG8;C1orf204	1	159824109	37	1:159824016-159825220	0.233177	-4.2119	-4.12657
cg00067058	0.0590624	0.0166839	0.000516193	120	GPATCH3	1	27220891	37		0.233344	2.74797	2.77955
cg00748911	-0.102766	0.0290278	0.000517201	120		10	44450977	37		0.233344	2.85879	2.77702
cg04281069	0.137322	0.0387803	0.000515006	120	STX11	6	144508118	37		0.233344	4.51375	4.60648
cg04282497	0.0665049	0.0187993	0.000514012	120	RASGEF1B	4	82350883	37		0.233344	1.58146	1.61066
cg13460465	0.0879081	0.0248403	0.000514874	120	ZNF709;ZNF709	19	12572864	37		0.233344	1.42145	1.48603
cg19044550	-0.0527637	0.0149175	0.000515699	120		11	70308049	37		0.233344	1.53802	1.52801
cg20670587	0.0796156	0.0224871	0.000517584	120	MEI1	22	42147521	37		0.233344	1.86733	1.93375
cg21180845	0.0543932	0.0153636	0.000516515	120	LARP4;LARP4;LARP4;LARP4;LARP4;LARP4;LARP4	12	50798901	37		0.233344	1.06662	1.11084
cg22867941	0.0819087	0.0231313	0.000514755	120	CTBP1;CTBP1	4	1225044	37		0.233344	2.42037	2.59757
cg25613101	0.0817357	0.0230734	0.000517223	120	PLA2G6;PLA2G6	22	38577875	37	22:38576873-38578259	0.233344	-3.28865	-3.19147
cg26210521	0.0681188	0.0192499	0.000515344	120	SLC2A9;SLC2A9	4	9895517	37		0.233344	2.13636	2.23978
cg26938580	-0.0583258	0.0164789	0.000514985	120		18	73973916	37		0.233344	2.08276	2.04325
cg00423237	-0.0655408	0.0185545	0.000523068	120	TERT;TERT	5	1287083	37		0.233418	2.38537	2.34807
cg01209635	0.0454435	0.0128691	0.00052677	120	TBXA2R;TBXA2R	19	3607269	37	19:3605790-3607784	0.233418	-1.17543	-1.16368
cg02571448	0.0421216	0.011914	0.000520597	120	PCBP3;PCBP3	21	47294762	37		0.233418	0.188712	0.218186
cg03909295	-0.0729029	0.0206158	0.000519366	120		5	61086467	37		0.233418	2.44704	2.39333
cg04043538	0.0735648	0.0208166	0.000521786	120		2	75570917	37		0.233418	1.62282	1.69788
cg08471335	0.0639039	0.0180878	0.000521643	120	TTC38	22	46685653	37		0.233418	1.4905	1.6688
cg09208919	0.0822175	0.0232744	0.000525846	120	DOCK8;DOCK8;DOCK8	9	326599	37		0.233418	1.52425	1.59053
cg09381867	-0.11915	0.0337482	0.000526471	120	LINC00350	13	20161148	37	13:20160930-20161702	0.233418	-2.13807	-2.22041
cg09537268	0.0511867	0.0144896	0.000523436	120	HDLBP	2	242244972	37		0.233418	0.638856	0.699008
cg10918987	-0.0766561	0.021682	0.000524765	120		7	24810221	37		0.233418	2.52994	2.49463
cg11182105	0.0895736	0.0253258	0.00052393	120	LINC00923;LINC00923	15	98417975	37		0.233418	2.89931	2.96231
cg11571158	-0.0507565	0.0143495	0.000526211	120	SLC39A13;SLC39A13	11	47435807	37		0.233418	1.34134	1.28401
cg12955252	0.0620757	0.0175499	0.000523642	120	AHCY;AHCY	20	32891324	37	20:32890122-32891517	0.233418	-3.69636	-3.63002
cg13417331	-0.213996	0.0604719	0.000525228	120	RASSF8-AS1;RASSF8;RASSF8;RASSF8-AS1	12	26111702	37		0.233418	-5.44876	-5.64405
cg13552831	-0.0501859	0.0141876	0.000521968	120	TRPM5	11	2436181	37	11:2436175-2436457	0.233418	1.4036	1.35179
cg14078088	0.0912687	0.0258331	0.000524476	120	LINC00700	10	2056933	37		0.233418	2.24533	2.31426
cg15072680	0.0947434	0.0268115	0.000521037	120	DPF1;DPF1;DPF1	19	38713292	37		0.233418	-1.96014	-1.85951
cg15427796	-0.0563858	0.0159535	0.000521763	120	AGXT	2	241810486	37		0.233418	1.86339	1.83173
cg15495717	0.263907	0.0744837	0.000519759	120		6	34231501	37		0.233418	3.6359	3.88088
cg19516105	0.0849431	0.0240339	0.000520955	120		1	26551710	37	1:26551590-26552111	0.233418	-2.09757	-2.04358
cg21584266	0.0740156	0.0209204	0.000524839	120	CMTR1	6	37440140	37		0.233418	2.82842	2.9041
cg22817719	0.0753266	0.021323	0.000526287	120	ST14	11	130068300	37		0.233418	2.14332	2.20717
cg26800289	-0.0337198	0.0095459	0.000523196	120		1	52605510	37	1:52605306-52605766	0.233418	0.105638	0.0989721
cg25310700	-0.0392296	0.0111128	0.000527453	120	ASB13;ASB13	10	5702083	37		0.233547	-0.635676	-0.672662
cg15610777	0.0846435	0.02397	0.000529073	120	CALHM3	10	105238610	37		0.233916	2.48476	2.54396
cg24735941	-0.0802612	0.0226913	0.000528906	120	GRM7;GRM7	3	7602389	37		0.233916	2.83643	2.76933
cg08261634	0.0981335	0.0277664	0.000531266	120	PRKCB;PRKCB	16	23863500	37		0.234095	1.27972	1.3577
cg10702755	0.217364	0.0614348	0.000530373	120		8	528084	37		0.234095	4.78576	5.01407
cg11416918	0.0496761	0.0140642	0.000531445	120	VPS37C	11	60930380	37		0.234095	-0.139349	-0.140427
cg11899080	0.0878521	0.0248831	0.000529951	120	PRKCA	17	64455086	37		0.234095	2.12632	2.186
cg14090292	0.0659868	0.0186824	0.000530676	120	MYL2	12	111358962	37		0.234095	1.84409	1.88847
cg01347250	0.135253	0.0383714	0.000537025	120	S100A13;S100A13;S100A13;S100A1;S100A13;S100A13	1	153600152	37	1:153599959-153600708	0.234881	-2.08579	-2.04004
cg03184070	0.050853	0.0144254	0.000537176	120	FBXL14	12	1700031	37	12:1699723-1700669	0.234881	2.00891	2.05221
cg05750047	-0.0969666	0.0274442	0.000534067	120	MTMR11;MTMR11;MTMR11	1	149908085	37		0.234881	2.75791	2.70697
cg07493438	0.112027	0.0317023	0.000535811	120	NPLOC4	17	79592372	37		0.234881	3.56575	3.66135
cg12585516	0.0745471	0.021125	0.000535341	120		4	83123547	37		0.234881	2.41085	2.46557
cg15128638	0.0659716	0.0187045	0.000536428	120	ITGB5	3	124493484	37		0.234881	1.4924	1.54042
cg16236766	0.218367	0.061867	0.000534463	120	NOTO	2	73429331	37	2:73429309-73429827	0.234881	-5.43379	-5.24416
cg17290170	-0.0729904	0.0206732	0.000533776	120		9	116065464	37		0.234881	2.0647	2.00839
cg23798404	0.0562046	0.0159392	0.000535891	120		1	33468696	37		0.234881	1.87543	1.92684
cg26381357	-0.164256	0.0465489	0.000536802	120	OR2AP1	12	55968117	37		0.234881	2.61778	2.52476
cg11667451	-0.107303	0.0304171	0.000540199	120	TOX2	20	42543232	37		0.235317	-3.34452	-3.43594
cg13709442	0.107698	0.0304956	0.000538966	120	NPHP4;NPHP4;NPHP4;NPHP4	1	6008265	37		0.235317	3.31868	3.39576
cg16651953	0.0609573	0.0172805	0.000539683	120	FAM38A	16	88821292	37		0.235317	2.36509	2.42176
cg20448053	0.109967	0.0311321	0.000540406	120	SLC25A35;RANGRF	17	8192352	37	17:8191557-8192982	0.235317	-4.4673	-4.34692
cg26127427	0.0616632	0.0174998	0.000539868	120		17	42599	37		0.235317	1.34	1.39466
cg26497146	0.0369139	0.010478	0.000540545	120	CIC;CIC	19	42795109	37	19:42794274-42796223	0.235317	0.807856	0.823858
cg02627723	0.0900679	0.0255515	0.000542314	120	ZHX3	20	39824650	37		0.235475	1.17391	1.25019
cg05381183	0.0642308	0.0182254	0.000543268	120		1	162025719	37	1:162024714-162026594	0.235475	0.944568	0.993768
cg05935023	0.0909228	0.025785	0.000543502	120	MBTPS1	16	84115968	37		0.235475	2.67825	2.73052
cg06034744	-0.0855617	0.0242548	0.000541559	120	SLC14A2	18	42933605	37		0.235475	2.95755	2.91909
cg09920804	-0.0525323	0.0149133	0.000543077	120	PLAT;PLAT	8	42053994	37		0.235475	1.58367	1.54825
cg13693703	0.111779	0.0316781	0.000541827	120	KLHL32;KLHL32;KLHL32;KLHL32;KLHL32	6	97373938	37		0.235475	3.45474	3.53225
cg27053169	-0.113954	0.0323355	0.000543678	120	C1orf159;C1orf159	1	1051523	37	1:1051461-1052046	0.235475	-3.73268	-3.82113
cg02423433	0.0744261	0.0211381	0.000545459	120	RERE;RERE	1	8741157	37		0.236074	2.07893	2.15064
cg00820288	0.0854822	0.0242882	0.000546877	120		5	42022161	37		0.236131	1.92435	2.01253
cg08762819	-0.0834027	0.0236581	0.000547067	120		11	11757920	37		0.236131	1.22192	1.1673
cg12009516	-0.0603085	0.0171372	0.000547006	120	EXOC3L2	19	45737880	37		0.236131	0.039685	0.00165031
cg20423384	0.0583811	0.0165791	0.000547175	120	SEL1L3;SEL1L3;SEL1L3	4	25789891	37		0.236131	-0.720576	-0.726203
cg09283544	0.0605706	0.0171939	0.00054965	120	WDFY4	10	50176285	37		0.236206	2.6349	2.68532
cg11884546	-0.0796382	0.0225972	0.000549535	120	ITGAX	16	31366377	37	16:31366140-31366570	0.236206	-3.08901	-3.1186
cg15900609	-0.0584981	0.0166266	0.000549115	120		10	98101404	37		0.236206	1.41282	1.40015
cg17381040	0.121627	0.034538	0.000548154	120	HAUS5	19	36102347	37		0.236206	3.1831	3.28597
cg19907520	-0.13225	0.0375149	0.000549731	120	SEMA3E	7	83055060	37		0.236206	2.13771	2.04418
cg22607751	0.0700721	0.019863	0.000547798	120	CALHM2;CALHM2	10	105207135	37		0.236206	2.65539	2.70207
cg00762662	-0.065612	0.0186576	0.000552549	120	OTUD1	10	23727572	37		0.236262	-2.13428	-2.16487
cg02223801	-0.119429	0.033943	0.000550527	120	PTPRN2;PTPRN2;PTPRN2	7	157366933	37		0.236262	3.06274	3.02083
cg09654260	0.0517563	0.0147079	0.000553525	120		15	70496847	37		0.236262	1.54429	1.57656
cg10207527	0.258385	0.0733567	0.000554208	120	NOC2L	1	894257	37		0.236262	-4.39438	-4.14559
cg10959999	-0.0579558	0.0164842	0.00055504	120	C3orf36;C3orf36	3	133647103	37	3:133645421-133647187	0.236262	0.71551	0.652507
cg11198450	-0.0826761	0.0234802	0.000551715	120	CPE	4	166304412	37		0.236262	2.02313	1.98955
cg13629827	-0.20619	0.058518	0.000552304	120	CYB5R4;CYB5R4	6	84569456	37	6:84568690-84569998	0.236262	-5.60473	-5.75516
cg14867639	0.0826142	0.0234939	0.000555638	120		12	100590495	37		0.236262	1.8002	1.86825
cg15732323	0.0552693	0.0157047	0.000553244	120	LOC729991;LOC729991-MEF2B;LOC729991-MEF2B;LOC729991-MEF2B;LOC729991	19	19300292	37		0.236262	2.64278	2.66645
cg15752230	0.0678621	0.0192966	0.000555131	120	EAPP	14	35005787	37		0.236262	1.06713	1.12957
cg17559914	0.0684804	0.0194529	0.000551248	120	DNM1P35	15	76029636	37		0.236262	2.19131	2.22659
cg17968956	0.0590399	0.0167791	0.000554062	120	ZNF844	19	12174985	37		0.236262	2.41268	2.45603
cg19541976	0.10355	0.0293963	0.000554602	120	MTMR2;MTMR2;MTMR2;MTMR2	11	95658600	37		0.236262	2.74626	2.81687
cg21493290	-0.0578943	0.0164497	0.00055308	120	CLRN1;CLRN1;CLRN1;CLRN1;CLRN1	3	150660524	37		0.236262	2.53185	2.48034
cg27314669	-0.151267	0.0429722	0.000555817	120	NTRK1;INSRR	1	156822430	37		0.236262	3.21214	3.0716
cg27127379	-0.159848	0.0453786	0.000556282	120		6	132408933	37		0.236291	3.4867	3.3404
cg13627097	-0.0860094	0.0244289	0.000557288	120	C14orf43	14	74254289	37	14:74253388-74255191	0.236549	-3.47177	-3.53657
cg07607890	-0.075598	0.0214907	0.000558112	120	FAM169A;FAM169A	5	74145773	37		0.23673	0.936198	0.813413
cg15835747	-0.049017	0.0139491	0.000559237	120		8	143523387	37		0.236891	1.38999	1.3768
cg24946253	0.0697639	0.0198462	0.000559288	120	PXDNL	8	52722146	37		0.236891	2.37969	2.44081
cg24244299	0.0535543	0.0152468	0.000560002	120	FBXW7;FBXW7	4	153437407	37		0.237025	1.35474	1.38488
cg01391631	-0.0652916	0.0185822	0.000560834	120	SV2C;SV2C	5	75477137	37		0.237209	-1.07538	-1.13195
cg01617040	-0.0514141	0.0146434	0.00056303	120	NFIX;NFIX;NFIX	19	13172859	37		0.237405	0.976932	0.920471
cg02690549	-0.0480469	0.0136837	0.000562542	120	SLC22A23;SLC22A23;SLC22A23;SLC22A23;SLC22A23	6	3377883	37		0.237405	1.05106	1.06069
cg03233624	0.0805871	0.022954	0.000563681	120	MSI2	17	55740464	37		0.237405	1.5863	1.6147
cg13962153	0.0949898	0.0270084	0.000563268	120	MAP7D1	1	36644157	37		0.237405	3.42569	3.49103
cg17274188	-0.0538603	0.0153299	0.000562015	120		19	10805763	37		0.237405	0.0505516	0.0284833
cg19509579	0.0543097	0.0154657	0.000563693	120	USP40	2	234452691	37		0.237405	1.38214	1.41498
cg00945666	0.102419	0.0291768	0.000565608	120	F11R	1	160990265	37	1:160990175-160990346	0.237719	-2.42868	-2.41706
cg04240077	0.0544683	0.0154767	0.000565871	120	SLC39A11;SLC39A11	17	71088962	37	17:71088327-71089334	0.237719	-3.24092	-3.16612
cg10191890	0.0726315	0.0206665	0.000566036	120	SLC24A3	20	19204419	37		0.237719	2.82508	2.87626
cg14698154	-0.180883	0.0514215	0.000565645	120		5	96747223	37		0.237719	3.39289	3.22748
cg08090079	-0.0740839	0.0211097	0.000567682	120		7	152407783	37		0.238242	2.21823	2.16431
cg11719946	0.0547957	0.015594	0.00056814	120		10	86527234	37		0.238266	1.96175	2.00976
cg15507683	0.0600622	0.0171135	0.000568548	120	TCF12;TCF12;TCF12;TCF12;TCF12;TCF12;TCF12	15	57573715	37		0.23827	1.65331	1.69204
cg14468497	0.0476599	0.0135834	0.000569399	120		17	19360087	37		0.2383	0.516716	0.561793
cg24347098	-0.0594591	0.0169295	0.000569422	120	SLC16A1;SLC16A1	1	113456650	37	1:113456646-113456754	0.2383	1.79568	1.71728
cg02783887	0.0894585	0.0255062	0.000571226	120		2	660856	37		0.238407	1.49245	1.56656
cg08759389	-0.0395629	0.0112779	0.000572589	120	DNAI1;DNAI1	9	34505921	37		0.238407	1.31327	1.28241
cg09107055	0.109591	0.0312109	0.000571601	120	C16orf87	16	46854830	37		0.238407	0.43247	0.51381
cg09886619	0.090886	0.0258939	0.000572666	120	LETM2;LETM2;LETM2;LETM2;LETM2	8	38253313	37		0.238407	1.46627	1.52589
cg11045180	0.109353	0.0311408	0.000572467	120	CHUK	10	101956422	37		0.238407	1.85815	1.91377
cg12126519	0.065495	0.0186768	0.000572882	120	LPP;LPP;LPP	3	188447502	37		0.238407	0.148753	0.225623
cg16558774	-0.0609168	0.0173624	0.000571026	120	FSTL4	5	132579360	37		0.238407	1.96792	1.9226
cg20248082	-0.121084	0.0344732	0.000572672	120	CCNYL1;CCNYL1	2	208577105	37		0.238407	-3.39789	-3.5025
cg27278787	0.106023	0.0302271	0.000575921	120	DLGAP1;DLGAP1	18	3499813	37	18:3499481-3500017	0.239504	-3.2022	-3.18976
cg16803168	-0.0740202	0.0211045	0.000579754	120	PALM;PALM	19	730422	37		0.24093	2.53593	2.46228
cg14341579	2.07618	0.591542	0.000582093	120	IRS2;IRS2	13	110438906	37		0.241619	-8.58423	-7.03711
cg15614119	-0.0504717	0.014412	0.000582225	120	LPIN1	2	11925153	37	2:11924531-11925998	0.241619	0.567902	0.537564
cg01975156	-0.0593157	0.0169444	0.000583737	120	CD38	4	15783402	37		0.241958	-1.11915	-1.12864
cg13140465	0.0616463	0.0175969	0.000583853	120	NIPA1;NIPA1	15	23085026	37		0.241958	1.33894	1.37191
cg00542545	-0.170485	0.0486612	0.000587578	120	SLC16A14	2	230911344	37		0.24198	5.49464	5.33551
cg01118321	0.100799	0.0287845	0.000585403	120	ZSWIM5	1	45666712	37		0.24198	1.72863	1.78405
cg05587970	0.0675083	0.0192746	0.000586584	120	CPSF7;CPSF7;CPSF7	11	61187174	37		0.24198	1.89334	1.94028
cg08345776	-2.19165	0.625298	0.000587409	120	PPA1	10	71993218	37	10:71992980-71993896	0.24198	-7.97844	-9.54769
cg10336309	-0.063787	0.0182038	0.000587566	120	RFTN1	3	16481756	37		0.24198	2.31341	2.30011
cg10875004	-0.107931	0.0308196	0.000587581	120	WDFY3	4	85799002	37		0.24198	2.77108	2.72058
cg14548038	0.105316	0.0300768	0.00058838	120		9	140178418	37		0.24198	2.49546	2.55297
cg15106851	-0.0552911	0.0157921	0.000585332	120	CD276;CD276	15	74000381	37		0.24198	1.60377	1.58063
cg16284395	0.0519614	0.0148334	0.000588309	120		14	94431626	37		0.24198	1.98774	2.01364
cg17641904	-0.0964822	0.027572	0.000588285	120	C9orf4	9	111929547	37	9:111929320-111929604	0.24198	-1.38033	-1.47344
cg25223532	-0.0579291	0.0165494	0.000587876	120	NRP2;NRP2;NRP2;NRP2;NRP2;NRP2	2	206606411	37		0.24198	1.80608	1.79587
cg05807943	-0.056827	0.0162396	0.000590516	120	TUBGCP2;TUBGCP2;TUBGCP2;TUBGCP2	10	135092621	37		0.242022	0.29115	0.282834
cg09828270	0.138501	0.0395132	0.000589479	120	SERPINB6;SERPINB6;SERPINB6;SERPINB6;SERPINB6;SERPINB6;SERPINB6;SERPINB6	6	2949658	37		0.242022	3.95347	4.05075
cg12770538	0.0637375	0.0182057	0.000589406	120	USO1;USO1	4	76677437	37		0.242022	-1.37582	-1.38537
cg23865853	0.05314	0.0151832	0.000589712	120	ADAMTS4	1	161167112	37		0.242022	1.83961	1.894
cg26325497	0.0669667	0.0191357	0.000590244	120	MIR525	19	54199538	37		0.242022	-0.238529	-0.175544
cg02523938	0.0421185	0.0120279	0.000592159	120		16	34409092	37		0.242529	0.405297	0.436047
cg05290582	0.0588049	0.0168077	0.000593002	120	CUL3;CUL3;CUL3	2	225429032	37		0.24254	0.129548	0.169269
cg16545084	-0.0485966	0.0138979	0.000593028	120	SHANK2;SHANK2;SHANK2	11	70347268	37		0.24254	1.53262	1.51685
cg19483962	0.0758287	0.0216557	0.00059341	120	MDC1	6	30681100	37		0.24254	2.01491	2.07377
cg04057674	0.0799858	0.0228658	0.000596446	120	SNX20;SNX20;SNX20	16	50708021	37		0.242629	3.27805	3.30623
cg04476651	-0.0735028	0.0210051	0.000595331	120	THBS3;THBS3;THBS3;THBS3;THBS3;THBS3;THBS3;THBS3	1	155169632	37		0.242629	2.99484	2.94007
cg10869531	0.0726025	0.0207465	0.000595829	120	SH3BP2	4	2808489	37		0.242629	1.83556	1.90692
cg13810385	-0.154819	0.0441979	0.000594381	120		11	59668329	37		0.242629	3.68478	3.545
cg16553447	-2.41137	0.688558	0.000596482	120		15	77197883	37	15:77197364-77197956	0.242629	-7.86405	-10.3047
cg21368481	0.0705067	0.0201367	0.000595725	120	VARS	6	31747210	37		0.242629	3.04489	3.07351
cg27198632	0.0698661	0.019991	0.000596475	120		4	174429263	37		0.242629	-2.05473	-2.02611
cg14065121	0.102207	0.0292263	0.00059745	120	C9orf41;C9orf41	9	77643271	37	9:77642140-77643775	0.242857	-2.64947	-2.47142
cg00433059	-0.101601	0.0290531	0.000602881	120	FSHR;FSHR	2	49255575	37		0.243402	3.07667	2.99449
cg02010977	-0.0487066	0.0139435	0.000601683	120	NR2F2-AS1	15	96705563	37		0.243402	0.970993	0.937983
cg06795559	-0.0811597	0.0232335	0.000600767	120	MCM8;MCM8;TRMT6	20	5931181	37	20:5930510-5932383	0.243402	-2.69404	-2.74837
cg08739385	0.0973762	0.0278436	0.000600346	120	EPHA10	1	38201818	37		0.243402	1.44266	1.52525
cg10986574	0.0739796	0.0211429	0.000601915	120		13	46499141	37		0.243402	3.05828	3.11643
cg13076843	0.0790393	0.0225965	0.000602405	120	RHBDF2;RHBDF2	17	74475294	37		0.243402	3.63391	3.68973
cg15413364	0.0926545	0.026511	0.000602496	120		10	134326362	37		0.243402	2.58156	2.66677
cg18331515	0.202516	0.0579053	0.000599326	120	ADAMTS2;ADAMTS2	5	178772385	37		0.243402	-5.46747	-5.32096
cg26735846	-0.0842181	0.0240983	0.000601122	120	HMX3	10	124894943	37		0.243402	-2.76524	-2.83529
cg27010214	-0.0506093	0.0144704	0.000600381	120	C14orf115	14	74826663	37		0.243402	2.34318	2.29207
cg04518115	0.0482844	0.0138284	0.000605127	120	ZDHHC21	9	14693770	37	9:14692775-14693902	0.244143	0.280238	0.302022
cg21886967	0.118563	0.0338952	0.000605742	120	PSMB5;PSMB5;PSMB5	14	23500498	37		0.244226	3.41141	3.50005
cg08602694	0.0668348	0.0191199	0.000606564	120	RNPS1;RNPS1	16	2304285	37		0.244325	1.22566	1.26902
cg10495669	-0.109732	0.0314304	0.000607046	120	RBCK1;RBCK1	20	388531	37	20:387899-388568	0.244325	-3.24423	-3.39138
cg14941457	0.0765126	0.0218744	0.000607879	120	CDK5R2	2	219824293	37	2:219824050-219825497	0.244325	-3.87748	-3.80767
cg18668679	0.059183	0.0169354	0.000608041	120	LONP1	19	5699451	37		0.244325	2.72471	2.76007
cg23185657	-0.120309	0.0344121	0.000607607	120	TIMM10	11	57298081	37	11:57298003-57299048	0.244325	-4.12883	-4.23542
cg25376238	-0.109336	0.0313289	0.000608511	120	FXYD5;FXYD5;FXYD5;FXYD5	19	35645610	37	19:35643397-35646155	0.244349	-2.36422	-2.46404
cg02816194	0.0541371	0.0154985	0.000609269	120	NFYC;NFYC;NFYC;NFYC;NFYC;NFYC;NFYC	1	41231595	37		0.244476	2.39327	2.42634
cg24252818	-0.0808117	0.0231434	0.00060965	120	LOC643339	12	93415112	37		0.244476	2.81769	2.80088
cg00147225	-0.0639828	0.0183403	0.000610179	120	SMAD2;SMAD2;SMAD2	18	45438695	37		0.244523	1.54685	1.52308
cg01668490	-0.055429	0.015892	0.000611135	120		18	71708229	37	18:71707861-71708358	0.244742	0.412161	0.37694
cg21526106	-0.0765634	0.0219457	0.000611821	120	CHRNA7;CHRNA7;CHRNA7	15	32392647	37		0.244852	2.38557	2.37175
cg04809428	0.0710921	0.0203502	0.000612341	120	TRAP1	16	3725906	37		0.244895	2.95642	2.99775
cg03454094	-0.0347933	0.00997757	0.000614041	120	NEK4;NEK4	3	52805321	37	3:52803989-52805646	0.245246	-0.629487	-0.632614
cg19597377	-0.0711771	0.0203882	0.00061381	120	SNX25	4	186130470	37	4:186130261-186132203	0.245246	-3.75973	-3.8034
cg06140439	0.0637141	0.0182414	0.000615138	120	HDAC5;HDAC5	17	42165848	37		0.245519	2.87874	2.91626
cg05990652	0.081057	0.0232556	0.000616262	120	B4GALT3;B4GALT3;B4GALT3	1	161147821	37		0.245552	0.382304	0.45382
cg10245314	0.0467656	0.0134075	0.000616027	120	UBE2J2;UBE2J2;LOC100128842;UBE2J2;UBE2J2	1	1194603	37		0.245552	1.40476	1.44238
cg24844545	0.0619319	0.0177678	0.00061646	120	NPPA	1	11908347	37		0.245552	1.68173	1.69041
cg06046218	-0.0991933	0.028456	0.000618646	120	NIPAL2	8	99257446	37		0.245929	-0.140978	-0.186308
cg20191924	0.0886764	0.0254167	0.00061822	120	ACCS;ACCS	11	44102381	37		0.245929	2.03679	2.09319
cg26435198	0.067161	0.019258	0.000618311	120		16	10703283	37		0.245929	2.43593	2.49122
cg18816905	-0.100849	0.0289254	0.000619407	120		8	29511693	37	8:29511417-29511706	0.246068	2.55239	2.51522
cg04105722	-0.0561205	0.0161116	0.000621903	120		22	16193637	37		0.246245	0.740922	0.687786
cg11058037	-0.0414531	0.0118961	0.000622336	120	AHNAK	11	62229913	37		0.246245	-0.149719	-0.146578
cg19470843	0.0985859	0.0282347	0.000622041	120	C14orf167;C14orf167;C14orf167;C14orf167	14	24420715	37		0.246245	2.85233	2.9388
cg22704379	0.0445124	0.0127621	0.000620839	120		7	12700276	37		0.246245	1.37346	1.41766
cg22739207	-0.043854	0.0125869	0.00062077	120		5	1356382	37		0.246245	-0.286179	-0.30461
cg26529712	0.0388635	0.0111524	0.000621361	120		19	35399253	37		0.246245	0.182338	0.222175
cg00100361	-0.0586284	0.016846	0.000628804	120	ATP2A2;ATP2A2	12	110752302	37		0.246431	-0.957035	-1.00064
cg01022228	0.0747464	0.0214601	0.000633522	120	UQCRQ	5	132202151	37	5:132201535-132203198	0.246431	-3.76204	-3.67193
cg02099102	-0.0477043	0.0137117	0.000631975	120	CTTNBP2	7	117509547	37		0.246431	-0.096416	-0.114843
cg02434996	-0.0604745	0.0173697	0.000625578	120	UNK;UNK	17	73818565	37	17:73817850-73819121	0.246431	1.76819	1.66378
cg02616710	-0.0558707	0.0160618	0.000632825	120	ACER2	9	19408584	37	9:19407798-19409696	0.246431	-1.58854	-1.61584
cg02826687	0.0880966	0.0253089	0.000631548	120	PMP2	8	82360695	37		0.246431	0.827713	0.93948
cg04683068	0.0925125	0.0265419	0.00062681	120	DNMT3A;DNMT3A;DNMT3A	2	25527080	37		0.246431	1.55312	1.64188
cg06778567	0.0451103	0.0129596	0.000629795	120	FGF1;FGF1;FGF1;FGF1;FGF1;FGF1	5	142066245	37		0.246431	1.30989	1.35368
cg07372450	-0.100267	0.0287701	0.000632022	120	CACNB2;CACNB2;CACNB2;CACNB2;CACNB2;CACNB2;CACNB2;CACNB2	10	18679429	37		0.246431	2.4296	2.37144
cg09138368	-0.0948791	0.0272362	0.00062412	120	ACOT4	14	74059170	37	14:74058258-74059362	0.246431	-2.96518	-2.99285
cg09486594	0.0874812	0.0251095	0.000631912	120	VN1R1	19	57968455	37		0.246431	1.12263	1.17699
cg11179286	0.10018	0.0287741	0.000632955	120	UPF3A;UPF3A	13	115047994	37	13:115046615-115048159	0.246431	-2.91852	-2.77397
cg11781069	-0.0999315	0.028682	0.000633573	120	MIR4679-2	10	90823399	37		0.246431	2.17448	2.14372
cg13800721	0.0539726	0.0155098	0.000632137	120	PRDM16;PRDM16	1	3343612	37		0.246431	2.19661	2.22867
cg14571706	0.0655635	0.0187933	0.000628586	120	PEX16;PEX16	11	45939723	37	11:45939349-45939906	0.246431	-3.44599	-3.36377
cg14580649	0.0548943	0.0157373	0.000627035	120	CTBP1;CTBP1	4	1208147	37	4:1207907-1208408	0.246431	2.56623	2.58529
cg14785958	0.0860619	0.0247382	0.000633091	120	TLK1;TLK1	2	171944170	37	2:171944096-171944423	0.246431	1.56085	1.61537
cg16435426	0.0618164	0.0177655	0.000632852	120		2	192095023	37		0.246431	1.88125	1.94944
cg16588073	-0.0832215	0.0239095	0.00063138	120	NES	1	156647247	37	1:156647184-156648863	0.246431	-2.52733	-2.58552
cg17340548	-0.159977	0.045957	0.000631982	120	GIPR	19	46185070	37	19:46184304-46185613	0.246431	-4.39161	-4.50733
cg17984007	0.097091	0.0278877	0.000630741	120		1	201998638	37		0.246431	2.28158	2.34227
cg18829268	0.0662847	0.0190408	0.000625065	120	SYT1;SYT1	12	79257699	37	12:79257260-79259059	0.246431	-3.03225	-2.98425
cg19203333	-0.132203	0.03796	0.000633505	120		6	134175398	37		0.246431	-2.39282	-2.55579
cg21080450	-0.112369	0.0322735	0.000633499	120	C10orf25;C10orf25;ZNF22	10	45496195	37	10:45495701-45497577	0.246431	-3.32958	-3.41782
cg21900829	0.118033	0.0338981	0.00062958	120	AGAP3;AGAP3	7	150818264	37	7:150818018-150818792	0.246431	3.33073	3.39057
cg26879463	0.0519022	0.014905	0.000631904	120	ZBP1;ZBP1;ZBP1;ZBP1	20	56191333	37		0.246431	2.57259	2.60222
cg08935299	0.100042	0.0287342	0.000635799	120	KNTC1;RSRC2;RSRC2;RSRC2	12	123011730	37	12:123011017-123012421	0.246473	-3.80329	-3.68711
cg11078731	0.0515904	0.0148406	0.000636167	120	MAD1L1;MAD1L1;MAD1L1;MAD1L1;MAD1L1	7	2177314	37		0.246473	2.03923	2.05793
cg17012370	0.0616314	0.0177267	0.000635757	120		9	123074456	37		0.246473	1.38232	1.44152
cg19713033	0.0776148	0.0222854	0.000634677	120	MUSTN1;TMEM110-MUSTN1	3	52870519	37		0.246473	3.77163	3.82766
cg19870125	0.0872355	0.0250788	0.000634544	120	TMEM132D	12	129604022	37		0.246473	1.81279	1.89369
cg23513168	0.0863846	0.0247905	0.00063496	120	DCHS2	4	155337897	37	4:155337354-155337903	0.246473	-3.7541	-3.665
cg26289788	-0.0576911	0.0165952	0.00063679	120		3	8818056	37		0.246554	1.25933	1.20811
cg01079345	0.0860046	0.0247049	0.000639176	120	ATP6V0A4;ATP6V0A4;ATP6V0A4	7	138437551	37	7:138437067-138437937	0.246836	-3.49609	-3.38715
cg05299836	-0.0422493	0.0121483	0.000638545	120	BCKDK;BCKDK	16	31119067	37	16:31118852-31120560	0.246836	1.21115	1.18208
cg05848378	0.140254	0.0402862	0.000638729	120	KRTAP4-1	17	39341988	37		0.246836	1.91889	2.0238
cg16615058	0.0617647	0.0177685	0.000638782	120	PRSS36	16	31161005	37		0.246836	2.0462	2.05822
cg05478392	0.157735	0.045291	0.000639784	120		5	34510767	37		0.24691	2.91854	3.0517
cg23481862	0.107137	0.0307913	0.000640801	120	LOC729384	11	89655871	37		0.247142	2.80269	2.88301
cg26481500	0.0865872	0.0248924	0.000642306	120	MIR1278;CDC73	1	193105389	37		0.247402	3.14995	3.21805
cg27022324	-0.0968567	0.027834	0.000642156	120	PLEKHG4B	5	170081	37	5:169949-170214	0.247402	2.4072	2.36307
cg14137548	-0.0618647	0.0178065	0.000643488	120	C10orf72;C10orf72	10	50317924	37		0.247697	1.97902	1.95425
cg00758854	-0.0537361	0.0154589	0.000644001	120	GABBR1;GABBR1;GABBR1	6	29576422	37		0.247734	1.58025	1.55854
cg00381131	0.105337	0.0303475	0.000655231	120	TRIM2	4	154073616	37	4:154073602-154073848	0.248024	-3.2466	-3.1888
cg00394488	-0.0617393	0.0177788	0.00064541	120	AHCYL1;AHCYL1;AHCYL1;AHCYL1;AHCYL1	1	110546262	37		0.248024	2.59925	2.54573
cg00439156	0.126885	0.0364928	0.000650771	120		2	196503955	37		0.248024	3.48426	3.56244
cg00712510	0.0937306	0.0269726	0.000651508	120	HK1;HK1;HK1;HK1	10	71074350	37		0.248024	2.08194	2.1798
cg01268721	0.0572544	0.0164895	0.00065525	120	ABCC4;ABCC4;ABCC4;ABCC4	13	95776011	37		0.248024	2.50579	2.55473
cg01659052	-0.109113	0.0313684	0.00064672	120	CRTAM	11	122722312	37		0.248024	2.98971	2.91442
cg02211449	-0.0646782	0.018654	0.000656264	120		10	110671609	37		0.248024	-2.3941	-2.45974
cg02254698	0.112895	0.0325121	0.000651025	120	DBF4	7	87508528	37		0.248024	2.47409	2.56294
cg05338610	0.117593	0.0338584	0.000654933	120	CDC25B;CDC25B;CDC25B	20	3775375	37		0.248024	2.59829	2.70151
cg05863174	-0.0842274	0.0242692	0.000650502	120	GRK4;GRK4;GRK4;GRK4	4	3023500	37		0.248024	2.83473	2.81229
cg05874190	0.112143	0.032321	0.000654019	120	UNC5D	8	35296719	37		0.248024	2.95569	3.02725
cg06775669	0.0902276	0.0259598	0.000648107	120	CUX1;CUX1;CUX1;CUX1;CUX1;CUX1;CUX1	7	101582572	37		0.248024	2.69222	2.75925
cg07139076	0.12422	0.0357416	0.000653309	120	TRMT61B	2	29086247	37		0.248024	3.06159	3.17462
cg07978996	-0.0709332	0.0204264	0.000651559	120	MORN1	1	2288299	37	1:2288240-2288346	0.248024	2.94311	2.90457
cg09496391	0.0657461	0.0189143	0.000648558	120		8	701366	37		0.248024	2.21938	2.27791
cg10135894	0.145786	0.0420277	0.000655826	120	AFAP1;AFAP1	4	7862655	37	4:7861874-7863618	0.248024	-0.085525	0.0545142
cg11752894	0.0475011	0.0136839	0.00065632	120	TMCC2	1	205196012	37		0.248024	1.56046	1.61861
cg14397231	-0.0422891	0.0121819	0.000647096	120		4	124940041	37		0.248024	-1.40775	-1.41676
cg14407241	-0.0660139	0.0190154	0.000648412	120		5	172064711	37		0.248024	0.65174	0.644397
cg14601987	0.14283	0.0410648	0.000648579	120		21	23896250	37		0.248024	2.2354	2.36049
cg15193751	0.0553175	0.0159039	0.000647866	120	TNNC1	3	52486028	37		0.248024	2.26741	2.30171
cg15930155	-0.0519308	0.0149688	0.000653315	120		10	30185196	37		0.248024	1.51694	1.50438
cg18095675	0.0465497	0.0133967	0.00065195	120	BDH1;BDH1;BDH1	3	197272311	37		0.248024	0.147356	0.131661
cg23457258	0.0752996	0.0216989	0.0006537	120	BCL11B;BCL11B	14	99639683	37		0.248024	1.10272	1.13946
cg24547137	0.0929672	0.0267749	0.000651196	120	MIR1180;B9D1	17	19248009	37		0.248024	3.5113	3.59352
cg25051331	0.0697443	0.0201103	0.000656005	120		5	77253833	37		0.248024	-2.27732	-2.22244
cg26998529	0.0518889	0.014951	0.000649742	120	BCL11B;BCL11B	14	99720750	37		0.248024	0.652715	0.707636
cg27332647	0.0544781	0.0156911	0.000656423	120		10	132363501	37		0.248024	2.36379	2.40437
cg04806150	0.105191	0.0303053	0.000657319	120		13	112292610	37		0.248047	2.66009	2.75667
cg21336288	-0.103449	0.0297657	0.000657031	120	EIF3H	8	117742444	37		0.248047	3.19408	3.11998
cg13534796	-0.0482179	0.0139074	0.000657836	120	TMEM180	10	104225555	37		0.248085	1.41835	1.40333
cg10376598	-2.68192	0.77167	0.000659515	120	LPAR2	19	19739411	37	19:19738041-19739912	0.248089	-7.35631	-9.26924
cg11556665	-0.0599795	0.0172962	0.000658364	120		8	29499870	37		0.248089	1.49226	1.47559
cg15999796	0.0581924	0.0167749	0.000659349	120	MOG;MOG;MOG;MOG;MOG;MOG;MOG;MOG;MOG;MOG;MOG	6	29623821	37		0.248089	0.794386	0.83755
cg21658456	0.187683	0.0540491	0.000658997	120	TACC2;TACC2;TACC2;TACC2;TACC2	10	123872511	37		0.248089	-4.85936	-4.73323
cg06981132	-0.0492277	0.0142038	0.000660535	120	ARHGAP39	8	145857950	37		0.248159	1.58591	1.57843
cg17673495	0.0620321	0.0178914	0.000660434	120	SGMS1	10	52379046	37		0.248159	2.45824	2.50498
cg07567097	-0.068297	0.0197141	0.000662818	120		21	40454611	37		0.24886	1.85499	1.83131
cg01115598	0.0711595	0.020544	0.000664064	120		7	155856148	37		0.248862	2.72724	2.77624
cg15764366	0.0966379	0.0278642	0.000663389	120		2	62374576	37		0.248862	1.77757	1.86743
cg25248713	0.0424833	0.0122593	0.000664077	120	IQSEC1	3	13023271	37		0.248862	0.372584	0.442878
cg00420212	-0.0490114	0.0141467	0.000667777	120		1	87666926	37		0.24915	0.168159	0.167752
cg00859292	-0.0740868	0.0213544	0.000666045	120		2	191438330	37		0.24915	2.56934	2.52094
cg08106532	0.0656836	0.0189469	0.000667241	120		6	91692001	37		0.24915	1.93386	1.98655
cg14376374	0.120552	0.0347376	0.000667536	120		2	202973269	37		0.24915	3.00753	3.11928
cg14580115	0.0764882	0.0220586	0.000667279	120		11	86141757	37		0.24915	0.951862	1.01614
cg15612257	0.0683157	0.0197248	0.000667212	120		2	65085598	37		0.24915	2.30071	2.31011
cg27142825	0.0797527	0.02302	0.000665269	120	SH3TC1	4	8231787	37		0.24915	2.91524	2.98962
cg23646228	0.0655642	0.0189077	0.000670247	120		15	91400400	37	15:91399917-91400411	0.249915	0.429333	0.491848
cg20324516	0.0606021	0.0175055	0.00067159	120		2	3137154	37		0.250259	1.485	1.52334
cg16598869	0.0798011	0.0230214	0.000672986	120	SPSB3;NUBP2;NUBP2;NUBP2;NUBP2	16	1833973	37		0.250593	2.29449	2.35798
cg23983435	-0.063178	0.0182587	0.000673329	120	CCK	3	42306852	37		0.250593	-1.68264	-1.72448
cg11856145	0.0542227	0.0156509	0.000673934	120		9	127202658	37		0.250661	1.23904	1.29453
cg05949188	0.110543	0.031908	0.000674792	120		19	58141452	37		0.250667	2.95274	3.03616
cg14917285	-0.0646172	0.0186726	0.000674395	120		2	232410188	37	2:232409972-232410573	0.250667	-2.40435	-2.43257
cg25605771	0.0774051	0.0223459	0.000675526	120	SLC6A9;SLC6A9;SLC6A9	1	44466601	37		0.250783	2.93194	2.99215
cg01303199	-0.12354	0.0357205	0.00068341	120	AHCYL2;AHCYL2;AHCYL2;AHCYL2	7	129017393	37		0.251164	-1.86845	-1.98461
cg01915084	-0.0921901	0.0266292	0.000680352	120		20	57733244	37		0.251164	3.70516	3.58854
cg02913140	-0.0549514	0.0158804	0.000679486	120	MEF2C;MEF2C;MEF2C;MEF2C;MEF2C;MEF2C;MEF2C;MEF2C;MEF2C;MEF2C	5	88119612	37		0.251164	-0.0122629	-0.128255
cg02969418	0.0576876	0.0166829	0.000683804	120	TAF2	8	120780847	37		0.251164	1.53289	1.56564
cg03889007	0.108873	0.0314412	0.000682184	120	LDHA;LDHA;LDHA;LDHA;LDHA;LDHA	11	18425904	37		0.251164	3.14588	3.25588
cg08314795	0.0688526	0.0199124	0.00068319	120		20	42450922	37		0.251164	1.71556	1.78271
cg08782606	0.0504448	0.0145822	0.000683015	120	ICAM3	19	10450872	37		0.251164	0.513984	0.569049
cg10408178	-0.110601	0.0319667	0.000683628	120		14	72219272	37		0.251164	3.41254	3.33332
cg10573492	-0.0565741	0.0163504	0.000677148	120		18	41468590	37		0.251164	1.32016	1.30757
cg10731256	-0.0785607	0.022733	0.000683135	120	NIT2	3	100054274	37	3:100052983-100054557	0.251164	1.58611	1.51321
cg12869237	0.127359	0.036844	0.000681716	120		9	32588910	37		0.251164	2.42048	2.48601
cg17246810	0.0437995	0.0126628	0.000682793	120		20	61197067	37		0.251164	1.79335	1.82747
cg18840347	0.113168	0.0326687	0.000680053	120		8	129397865	37		0.251164	3.75579	3.87148
cg19825118	-0.0788757	0.0227967	0.000683496	120		14	83321983	37		0.251164	1.74887	1.68878
cg21524225	0.0803969	0.023254	0.000682441	120		20	2812411	37		0.251164	1.75553	1.81993
cg24524245	0.0546461	0.0158036	0.000684148	120		8	8537351	37		0.251164	0.787353	0.824539
cg25431997	-0.134415	0.0388222	0.0006807	120	FAM83B	6	54739632	37		0.251164	3.27618	3.17778
cg26860209	0.0737061	0.0213042	0.000684054	120	PTPRO;PTPRO	12	15474441	37		0.251164	1.68998	1.7466
cg00214780	0.135565	0.0392002	0.000687767	120	PTPMT1;PTPMT1	11	47585888	37		0.251561	1.12289	1.22188
cg05140937	0.0894314	0.0258455	0.00068735	120		8	704109	37		0.251561	2.76056	2.83705
cg06462065	-0.0413907	0.0119821	0.000687493	120		19	55885168	37	19:55885058-55885631	0.251561	-0.215387	-0.22854
cg08384115	0.0715735	0.0207155	0.000685662	120	PAH	12	103311575	37		0.251561	-1.5766	-1.52776
cg18572609	0.0954613	0.0276198	0.000687135	120	STAG1	3	136150391	37		0.251561	2.00889	2.10525
cg26814075	-0.0788867	0.022828	0.000686421	120	LEP	7	127881298	37		0.251561	-0.837547	-0.902704
cg02493290	0.0659844	0.0190917	0.000689098	120	ZFYVE28;ZFYVE28;ZFYVE28;ZFYVE28;ZFYVE28;ZFYVE28	4	2334054	37		0.251584	2.37816	2.43676
cg14721093	0.0457918	0.0132573	0.000688519	120	EFHD2	1	15748395	37		0.251584	1.42289	1.52208
cg25415989	-0.123112	0.0356036	0.000688918	120	MGAT5	2	135010882	37	2:135010871-135011185	0.251584	3.74195	3.65423
cg20726275	0.0586222	0.0169424	0.000689644	120	PLA2G4E	15	42297528	37		0.251629	2.58989	2.65088
cg13240253	0.0840769	0.0243354	0.000690619	120	FOXP1	3	71245529	37		0.25183	1.52021	1.60548
cg08271907	-0.0529141	0.0153309	0.000694291	120		8	142250257	37	8:142250196-142250304	0.251973	0.0540012	0.016556
cg12515325	0.0950228	0.0275141	0.000692408	120	SYPL2	1	110008909	37	1:110008888-110009199	0.251973	-2.87949	-2.7973
cg14051666	0.105119	0.0304046	0.000694379	120		2	3174520	37		0.251973	1.07346	1.16308
cg17838834	0.0538799	0.0156075	0.000692523	120	MIATNB	22	27147356	37		0.251973	-0.632419	-0.611923
cg18093278	-0.0585665	0.0169689	0.000694288	120		6	110813082	37		0.251973	0.470997	0.439027
cg19338793	-0.0605837	0.0175271	0.000691496	120	TLN2	15	63078174	37		0.251973	1.85469	1.83518
cg19485373	0.0626834	0.0181181	0.000694398	120	AFF1;AFF1	4	87955354	37		0.251973	2.90524	2.9407
cg20387569	0.0857501	0.024781	0.000692712	120	PRDM16;PRDM16	1	3342307	37	1:3340566-3342796	0.251973	3.24657	3.33597
cg00886909	0.0889994	0.0257545	0.00069851	120	CFI	4	110724358	37		0.253311	3.20402	3.25177
cg01929138	0.0788336	0.0228586	0.000700225	120	SLC9A9	3	143045937	37		0.253562	-0.0793088	-0.0235658
cg12337562	-0.152286	0.0440806	0.000699705	120		1	40599918	37		0.253562	3.04659	2.95387
cg19251962	0.172661	0.0500536	0.000700482	120	KIAA1908;KIAA1908;KIAA1908	7	1615406	37		0.253562	3.63796	3.72466
cg00867329	-0.144193	0.0417863	0.000701595	120		12	34539773	37		0.253681	3.82392	3.68257
cg02878222	-0.0713567	0.0206891	0.00070173	120	C16orf89;C16orf89	16	5117565	37		0.253681	2.49752	2.45163
cg03559817	-0.0848882	0.0246144	0.000703258	120	SMAD5;SMAD5;SMAD5;SMAD5;SMAD5;SMAD5;SMAD5OS	5	135468621	37	5:135467980-135469255	0.253681	-3.35752	-3.41954
cg05665651	0.0565224	0.0163893	0.000705344	120	ANKRD11	16	89525202	37		0.253681	1.90573	1.93727
cg06630915	-0.0577911	0.0167563	0.000704102	120		9	92097137	37		0.253681	1.68256	1.68341
cg10795898	0.136312	0.0395085	0.000705284	120	COL23A1	5	177910741	37	5:177910632-177911002	0.253681	-3.70916	-3.63721
cg12626003	-0.0738272	0.0214052	0.000702634	120	PHF20	20	34407176	37		0.253681	1.63638	1.61041
cg14297518	0.193554	0.0560098	0.000704779	120	CSTF3	11	33112779	37		0.253681	3.51731	3.65254
cg20347552	0.174505	0.0505977	0.000704971	120	PDE1B;PDE1B;PDE1B;PDE1B;PDE1B	12	54943762	37	12:54942728-54944326	0.253681	-3.07062	-2.99564
cg20587236	0.0583084	0.0169145	0.00070476	120	KCTD10	12	109900956	37	12:109900884-109901484	0.253681	0.30148	0.318326
cg23673553	0.0484251	0.0140341	0.000705834	120	KIRREL	1	158014508	37		0.253681	0.364416	0.404588
cg25753432	0.0533101	0.0154619	0.000705925	120		16	69343542	37		0.253681	2.04054	2.07893
cg00800606	0.111879	0.0324431	0.000708695	120	ST8SIA1;ST8SIA1	12	22349513	37		0.25437	1.80214	1.89618
cg09641537	0.108149	0.0313215	0.000708505	120	RPH3AL	17	157171	37		0.25437	4.01707	4.09816
cg01040227	-0.0936893	0.0271535	0.000710242	120	RNF32;RNF32;RNF32;RNF32;RNF32;RNF32	7	156446169	37		0.254544	3.09385	3.00692
cg01433913	0.0525668	0.0152269	0.000711567	120	RUNDC2A	16	12136773	37		0.254544	2.58222	2.60012
cg07073622	-0.0625513	0.0181369	0.000712322	120	PLA1A;PLA1A;PLA1A;PLA1A;PLA1A	3	119318487	37		0.254544	2.59378	2.57532
cg07776191	0.0693696	0.0201252	0.000711676	120	MYRIP;MYRIP;MYRIP;MYRIP;MYRIP;MYRIP	3	40162646	37		0.254544	2.5811	2.64981
cg08969328	0.0656331	0.019048	0.000711089	120	ATG4B;ATG4B	2	242602335	37		0.254544	1.00744	1.06439
cg17110920	0.0568199	0.0164786	0.000711993	120	AHDC1	1	27893925	37		0.254544	2.77743	2.81657
cg17367458	0.0400065	0.0116104	0.00071029	120	SEPT9;SEPT9;SEPT9;SEPT9;SEPT9;SEPT9;SEPT9	17	75470810	37		0.254544	1.6203	1.65128
cg24517252	-0.091285	0.0264948	0.000712604	120	PGBD2;PGBD2	1	249200781	37	1:249199674-249201229	0.254544	-2.39927	-2.4664
cg10623263	0.0695884	0.0201948	0.000713202	120	MAPK4;MAPK4;MAPK4	18	48189108	37		0.254605	2.06111	2.11819
cg05073818	0.0646667	0.0187556	0.000714191	120	TNNI2;SYT8	11	1858737	37	11:1858538-1860001	0.254653	1.77036	1.823
cg24610231	0.074388	0.0215993	0.000713965	120		15	29967620	37		0.254653	-2.10017	-2.07625
cg08213398	0.0825347	0.0239562	0.000715354	120	SWAP70	11	9744126	37		0.254915	1.0044	1.05986
cg01919034	0.0996219	0.028929	0.000718412	120		15	69741819	37		0.25524	0.627547	0.707447
cg04983013	0.0729435	0.021165	0.00071717	120	USP22	17	20913542	37		0.25524	2.7968	2.83916
cg15929616	-0.0509729	0.0148056	0.000717551	120	TBATA	10	72538270	37		0.25524	2.11114	2.09202
cg19628632	-0.0604714	0.0175727	0.000718412	120		7	35308777	37		0.25524	0.814345	0.785469
cg27326208	-0.081293	0.0236199	0.000717707	120		2	164917513	37		0.25524	0.207618	0.143256
cg22597252	0.132682	0.0384818	0.000719385	120	SLC39A14	8	22291471	37		0.255433	3.38417	3.47573
cg23049234	0.106525	0.0309504	0.000720733	120	KCNQ1;KCNQ1	11	2595718	37		0.255725	3.71137	3.79761
cg26879282	0.0606498	0.0176036	0.000721065	120	KCNQ1;KCNQ1	11	2817991	37		0.255725	2.33903	2.38803
cg13554921	-0.104055	0.0302039	0.000722128	120	ELMOD3;ELMOD3;ELMOD3;ELMOD3;RETSAT	2	85580804	37		0.255797	2.36889	2.29797
cg22637890	-0.129641	0.03763	0.000721961	120	MAML2	11	95954652	37		0.255797	-2.81032	-2.94286
cg11388154	0.0837967	0.0243268	0.000723765	120	DENND1A;DENND1A	9	126440730	37		0.255938	2.8073	2.8584
cg11680176	0.0679989	0.0197524	0.000728416	120		6	168736878	37		0.255938	2.20823	2.25657
cg12505153	0.0699341	0.0203274	0.000725001	120	CFD	19	859545	37	19:859376-859593	0.255938	-2.90473	-2.8552
cg12930251	0.0894844	0.0259696	0.000725727	120	CENPB	20	3767625	37	20:3766519-3768224	0.255938	-3.80557	-3.73009
cg13663667	0.0596322	0.0173298	0.000726567	120	SIRT6	19	4180236	37	19:4180118-4180604	0.255938	2.0072	2.04253
cg16362203	0.0621762	0.0180856	0.000727852	120	BOD1L2	18	54814283	37		0.255938	1.22756	1.24523
cg17309592	-0.103033	0.0299583	0.000728557	120	BSN	3	49591741	37	3:49591105-49592556	0.255938	-2.75744	-2.83672
cg17901687	0.0594275	0.0172772	0.000726487	120		1	24062089	37		0.255938	1.79876	1.888
cg18299860	0.0452063	0.013139	0.000726179	120	SMG6;SMG6;SMG6;SMG6	17	1992684	37	17:1992481-1993273	0.255938	1.00718	1.04121
cg18447751	0.144843	0.0420398	0.000728229	120	MIR99AHG;MIR99AHG;MIR99AHG;MIR99AHG	21	17894815	37		0.255938	2.49164	2.62862
cg22930455	0.0803476	0.0233405	0.000724053	120	MCTP2;MCTP2	15	95019578	37		0.255938	2.54218	2.60321
cg23988737	-0.0538672	0.0156627	0.000724516	120	GLIS1	1	54129450	37		0.255938	1.4839	1.45695
cg24819463	-0.0669343	0.0194653	0.000728979	120		1	28613551	37		0.255938	1.88173	1.83218
cg25137613	-0.123319	0.0358294	0.000723569	120	ATXN7;THOC7;THOC7;THOC7	3	63849764	37		0.255938	-3.80758	-3.92178
cg27494124	0.0628877	0.0182797	0.000727691	120	MICAL2;MICAL2;MICAL2	11	12142959	37		0.255938	2.25817	2.30914
cg09065113	-0.129766	0.0377212	0.000730231	120		16	23798532	37		0.256227	3.01275	2.90743
cg01765882	-0.167519	0.0487011	0.000732047	120	LOC116437	12	131694034	37		0.256561	3.35415	3.26468
cg16496990	0.0710832	0.0206425	0.000731621	120	PLA2G6;PLA2G6;PLA2G6	22	38511709	37	22:38509797-38511760	0.256561	2.64609	2.7034
cg16195673	-0.0485033	0.014111	0.000733081	120	SLC51A	3	195946793	37		0.256773	-1.62588	-1.67235
cg15054019	-0.053706	0.0156327	0.000733857	120		1	25192749	37		0.256893	1.13826	1.11365
cg23561766	0.1791	0.0520221	0.000734574	120	MAP4K5;MAP4K5;ATL1	14	50998480	37	14:50998294-50998843	0.256993	-4.324	-4.17671
cg08008031	-0.0745781	0.0217121	0.000735384	120	LOC100507462;CCDC28A	6	139095535	37		0.256998	-0.594463	-0.604799
cg27416412	0.0745819	0.0217115	0.000735452	120		4	2435825	37		0.256998	2.266	2.30144
cg11851804	0.0901005	0.0262059	0.000736046	120		1	848379	37		0.257054	-3.62095	-3.56374
cg23368410	0.183678	0.0533538	0.000736536	120	CADM2-AS2;CADM2;CADM2;CADM2;CADM2;CADM2;CADM2;CADM2	3	85877433	37		0.257075	2.57669	2.73275
cg07039975	-0.114997	0.0334351	0.000738685	120	DCTN1;DCTN1;DCTN1;DCTN1	2	74592036	37		0.257648	4.07082	3.95606
cg13638349	0.101195	0.0294666	0.000739045	120	RLF	1	40642394	37		0.257648	1.43659	1.52319
cg00411544	-0.31675	0.0922511	0.000741517	120	BOLA3;BOLA3;BOLA3-AS1;BOLA3-AS1;BOLA3-AS1	2	74375128	37	2:74374088-74376053	0.257809	-4.19532	-4.32225
cg14926715	-0.0644986	0.0187615	0.000740512	120	SHANK2;SHANK2	11	70318919	37		0.257809	2.34876	2.30886
cg15689738	0.112466	0.0327099	0.000741672	120		16	75023317	37		0.257809	1.84832	1.94392
cg18579379	-0.075371	0.0219584	0.000741435	120	AURKA;AURKA;AURKA;AURKA;AURKA;AURKA;CSTF1;CSTF1;CSTF1	20	54966388	37		0.257809	-1.8433	-1.90799
cg25577379	0.0682036	0.0198589	0.000741516	120	MED15;MED15	22	20939103	37		0.257809	2.61214	2.66145
cg14400768	-0.0815393	0.0237393	0.000742854	120	PPARA;PPARA	22	46609193	37		0.258069	2.67692	2.6364
cg13384237	0.0577291	0.0168264	0.000744617	120	LOC100506457;LOC100506457;LOC100506457	2	12147223	37		0.25838	1.25619	1.28859
cg15232299	-0.0580907	0.0169213	0.000744539	120		6	155254340	37		0.25838	1.62849	1.58276
cg07737236	-0.107207	0.0312203	0.000747096	120	C3orf57;C3orf57	3	161089327	37	3:161089152-161090672	0.258418	-3.15836	-3.22852
cg07760794	-0.056687	0.0165311	0.000753055	120		17	36006043	37		0.258418	0.215306	0.184341
cg08231333	0.0603333	0.0175603	0.000748754	120	SCRIB;SCRIB	8	144892761	37		0.258418	2.56778	2.58786
cg08823554	0.144032	0.0419958	0.000747232	120		21	46269191	37		0.258418	3.13833	3.20615
cg10309886	-0.0498055	0.0145208	0.000749817	120	GNASAS	20	57407747	37		0.258418	-1.68451	-1.6937
cg10531347	0.0509967	0.0148684	0.000751258	120		18	8420574	37		0.258418	1.30912	1.35375
cg14634540	0.0431666	0.0125836	0.000750452	120		10	91807434	37		0.258418	0.62807	0.680583
cg15213116	0.124954	0.0364129	0.000750273	120	RIBC2	22	45813604	37		0.258418	3.52168	3.6048
cg15868443	0.102732	0.0299187	0.00075341	120	STIM1;STIM1;STIM1	11	4002513	37		0.258418	3.55458	3.63258
cg16547544	-0.0540249	0.0157506	0.00075209	120		1	77245075	37		0.258418	1.00141	0.983123
cg16659151	0.0786512	0.0229225	0.000752185	120	STAG1	3	136233959	37		0.258418	1.03672	1.10541
cg17104149	0.0493659	0.0143996	0.000752676	120	CCKAR	4	26492421	37		0.258418	0.818098	0.848668
cg17617298	0.0760375	0.0221376	0.000753132	120		7	46820949	37		0.258418	2.15645	2.21564
cg18202928	-0.0996882	0.0290193	0.000749825	120	FBXL7	5	15692835	37		0.258418	2.77651	2.72456
cg18639129	0.054327	0.0158255	0.000745641	120	C3orf21	3	194817200	37		0.258418	0.885861	0.954862
cg18658151	-0.148632	0.0432579	0.000752503	120	TBC1D16	17	77952453	37		0.258418	3.44312	3.31472
cg19590991	0.0578451	0.0168534	0.000753383	120	USP6NL;USP6NL	10	11653476	37	10:11653463-11653903	0.258418	-3.40929	-3.31955
cg21615831	-0.0807068	0.0235121	0.000753336	120	KSR1	17	25798202	37		0.258418	2.89136	2.82823
cg23415810	0.0828183	0.0241339	0.000746734	120	ATF7;ATF7;ATF7	12	53920129	37		0.258418	2.15457	2.22993
cg27114815	-0.0466491	0.0136093	0.000753235	120	CES4A;CES4A;CES4A	16	67034319	37	16:67034094-67035484	0.258418	-1.38053	-1.38567
cg02201969	0.0784118	0.02285	0.000756492	120	TBC1D14;TBC1D14	4	6955849	37		0.258467	2.98349	3.04511
cg04316382	0.0635387	0.0185062	0.000755669	120	MAPT;MAPT;MAPT;MAPT;MAPT;MAPT;MAPT;MAPT	17	44089267	37		0.258467	2.92324	2.9623
cg04841442	0.0597673	0.0174409	0.00075534	120	ACSS2;ACSS2;ACSS2	20	33463910	37	20:33463401-33465203	0.258467	-2.1598	-2.14633
cg11784631	-0.0426746	0.0124483	0.000754067	120	NRM	6	30658014	37		0.258467	-0.468939	-0.50094
cg13486309	0.0667032	0.0194608	0.000756713	120	ASH1L	1	155329113	37		0.258467	1.4377	1.48203
cg19967433	0.141226	0.0411556	0.000757029	120	ASGR1	17	7080988	37	17:7080282-7081668	0.258467	-4.96835	-4.87011
cg21116056	-0.0678632	0.0198028	0.000755458	120		1	240874857	37		0.258467	2.24609	2.20527
cg26034150	0.147614	0.0429762	0.000756547	120	FAM126B;NDUFB3;NDUFB3	2	201936608	37	2:201935697-201937129	0.258467	-4.84038	-4.68776
cg11043251	-0.047245	0.0137848	0.000757949	120	RUNX1T1	8	93108262	37		0.258571	1.20758	1.1804
cg14220634	0.0492009	0.0143593	0.000758523	120	ZNF169	9	97020667	37		0.258571	0.351656	0.385631
cg17383884	0.0574693	0.016746	0.000758637	120		6	10733543	37		0.258571	1.50668	1.57914
cg18475128	0.0639637	0.0186386	0.00075929	120	ATP11A;ATP11A	13	113432513	37		0.258645	3.10332	3.148
cg03011348	-0.148137	0.0431902	0.000762588	120		7	23710142	37		0.25873	3.61338	3.49851
cg04906656	0.123342	0.0359737	0.000762199	120		6	30069681	37		0.25873	-3.88651	-3.76173
cg07582204	-0.124419	0.0362946	0.000763297	120		3	43275279	37		0.25873	2.27769	2.21545
cg07927839	0.0559863	0.0163231	0.000760185	120	IGFBP6;IGFBP6	12	53491483	37		0.25873	-2.79076	-2.71546
cg17752213	0.0721691	0.0210396	0.00076067	120	MRTO4	1	19582394	37		0.25873	3.21147	3.24796
cg18115406	0.0536707	0.0156694	0.000761268	120	LMX1B	9	129376723	37		0.25873	-2.01584	-1.97189
cg24312804	-0.0712186	0.0207684	0.000762819	120		17	32713796	37		0.25873	1.9336	1.8975
cg25751164	0.0809249	0.0236221	0.000763452	120		10	116786342	37		0.25873	1.42538	1.46687
cg27259566	0.108857	0.031709	0.000762702	120	IFI27L1;IFI27L1;DDX24;IFI27L1;IFI27L1	14	94547785	37	14:94547199-94548201	0.25873	-3.8295	-3.7331
cg03701779	-0.079391	0.0231848	0.000765343	120	FAM149B1;ECD;ECD;ECD;ECD;FAM149B1	10	74927978	37	10:74927155-74928690	0.259076	-1.64867	-1.70088
cg20486246	-0.0636831	0.0185992	0.000765119	120	FAM46B	1	27338787	37	1:27338432-27339714	0.259076	-0.856926	-0.909148
cg00549972	0.0547596	0.0159929	0.00076601	120		6	170455374	37		0.259154	1.29226	1.36404
cg00254793	-0.0565768	0.0165152	0.000767788	120	PALM2;PALM2-AKAP2;PALM2-AKAP2;PALM2	9	112541442	37		0.259314	1.26933	1.24808
cg12953445	0.0855313	0.0249684	0.000767491	120		16	87056872	37		0.259314	1.82645	1.88304
cg22986091	-0.144247	0.0420444	0.000767196	120	AHI1;AHI1;AHI1;AHI1	6	135809499	37		0.259314	3.37796	3.27442
cg27568165	0.0391129	0.0114148	0.000768431	120	SLC45A3	1	205631978	37		0.259383	1.81759	1.84306
cg05199018	-0.0643366	0.0187762	0.000769245	120		14	101257031	37		0.259511	2.56148	2.53108
cg01932941	-0.128911	0.0376172	0.000770254	120		4	182981728	37		0.259704	2.61095	2.52168
cg00280609	0.0529699	0.0154801	0.000771511	120	BEST4	1	45250840	37	1:45249700-45252766	0.259809	1.47996	1.51645
cg00475427	0.0662124	0.019336	0.000772312	120		9	140019538	37		0.259809	1.77342	1.82257
cg07047731	-0.0697683	0.0203933	0.000772259	120		3	36218374	37		0.259809	2.01032	1.99978
cg25683183	0.0751011	0.0219339	0.000771083	120		11	45773533	37		0.259809	2.19361	2.23361
cg22193912	0.0543587	0.015893	0.0007734	120	MAFG;MAFG	17	79881523	37	17:79881504-79881549	0.260029	-0.816594	-0.809105
cg11771408	0.0703563	0.0205644	0.000774188	120		5	132024049	37	5:132023698-132024070	0.260146	1.90028	1.95382
cg07177408	0.0626501	0.0182959	0.000774626	120		20	30775646	37		0.260147	2.072	2.1135
cg20366522	-0.234779	0.0686446	0.000776191	120	CSTF3-AS1	11	33193745	37		0.260525	3.45263	3.26228
cg10559029	0.0744786	0.0217719	0.00077871	120	GRIP1;GRIP1	12	66967403	37		0.261224	2.43148	2.48297
cg01401232	-0.0606193	0.01774	0.000784257	120	STXBP1;STXBP1	9	130373759	37		0.261316	0.400307	0.383512
cg07723864	0.1747	0.051124	0.000782617	120	PABPC3	13	25670042	37		0.261316	-0.881933	-0.82262
cg09673386	0.0697446	0.0203818	0.00078306	120	ACOXL	2	111606295	37		0.261316	2.7607	2.83201
cg11428823	0.0912345	0.0266986	0.000782528	120		13	27593013	37		0.261316	2.2074	2.25286
cg12932306	-0.0858217	0.0251006	0.000782353	120	AMOTL1	11	94564754	37		0.261316	2.43801	2.38177
cg19550905	0.0685819	0.0200344	0.000783614	120	S100A16	1	153580836	37		0.261316	2.77926	2.83157
cg19865340	0.0805454	0.0235249	0.000782084	120	PRKD2;PRKD2;PRKD2;PRKD2	19	47197328	37		0.261316	3.18968	3.22917
cg21631387	0.0994489	0.0290938	0.000783583	120		2	177681908	37		0.261316	2.37467	2.42937
cg23348353	-0.0594932	0.0174128	0.000784196	120		4	183795310	37		0.261316	2.20867	2.149
cg23456595	-0.0647551	0.0189482	0.000782114	120	PTPRCAP	11	67203434	37		0.261316	1.21288	1.21696
cg26824071	-0.0686671	0.0200722	0.000780431	120	NCALD;NCALD;NCALD;NCALD;NCALD;NCALD;NCALD	8	103110169	37		0.261316	1.69294	1.71212
cg27163167	0.0863499	0.0252613	0.000784193	120	SPAG9;SPAG9;SPAG9;SPAG9	17	49101394	37		0.261316	1.52853	1.5967
cg00402873	0.156853	0.0458132	0.000785767	120	MAEA;MAEA	4	1333032	37		0.261527	3.83844	3.97447
cg03401488	0.0487839	0.0142507	0.000785743	120	CTNNBIP1;CTNNBIP1	1	9921621	37	1:9921102-9921988	0.261527	1.89577	1.94421
cg25362684	-0.0477637	0.0139847	0.000786295	120		10	73798290	37		0.261556	0.721649	0.70737
cg15214187	0.0762497	0.0222926	0.000786854	120		3	119877272	37		0.261596	2.59864	2.66745
cg14997582	0.127716	0.0373549	0.000787434	120	OSGEPL1	2	190611870	37		0.261642	1.97036	2.04234
cg21438035	-0.0399069	0.0116854	0.000791602	120		19	42203122	37		0.26278	-0.012694	-0.0268864
cg21855286	0.0535197	0.0156635	0.00079174	120	SCLY	2	239007006	37		0.26278	2.57232	2.59785
cg22336107	-0.182114	0.0532806	0.000792444	120	GIPC1;GIPC1;GIPC1;GIPC1;GIPC1;GIPC1;GIPC1;GIPC1;GIPC1;GIPC1;GIPC1;GIPC1	19	14606894	37	19:14606858-14607391	0.262867	-4.77945	-4.92371
cg01147567	-0.0663171	0.019413	0.000796116	120		5	121017651	37		0.262913	2.49713	2.47279
cg02116889	-0.0918482	0.0268897	0.000795682	120	RAPGEF6;RAPGEF6;RAPGEF6;RAPGEF6;RAPGEF6;RAPGEF6	5	130971738	37		0.262913	-4.33082	-4.39133
cg10792302	0.103052	0.0301954	0.000795526	120		12	54376019	37		0.262913	-2.02204	-2.00012
cg15128555	0.0684742	0.0200344	0.000793963	120	IGFBP2	2	217528830	37		0.262913	3.12638	3.16119
cg15521014	-0.0650335	0.0190355	0.000795058	120		8	75306961	37		0.262913	2.82458	2.75333
cg17487439	0.0782141	0.0228677	0.000793691	120	TTC7A	2	47302995	37	2:47302975-47303044	0.262913	2.64305	2.68916
cg24046616	-0.0673534	0.0197372	0.000795555	120	FABP1	2	88427630	37		0.262913	1.92331	1.88315
cg25339841	-0.0862761	0.02528	0.000793569	120	PTPN5;PTPN5;PTPN5;PTPN5;PTPN5;PTPN5	11	18790220	37	11:18789989-18790272	0.262913	-2.50367	-2.565
cg26206284	0.0846118	0.0247881	0.000796707	120		7	139880786	37		0.262962	1.04586	1.12605
cg05136928	-0.0801911	0.0235072	0.000799999	120		18	56512180	37		0.263756	2.35668	2.29231
cg23090824	0.0924966	0.0271161	0.000799903	120	PDE7B;PDE7B	6	136173085	37	6:136172909-136173383	0.263756	-2.15564	-2.16662
cg13828150	-0.0757957	0.0222093	0.000802094	120	DST;DST;DST	6	56696399	37		0.2643	2.18671	2.15996
cg21183638	0.0658718	0.0193104	0.000803844	120		22	31701338	37		0.264584	1.14133	1.16313
cg22590674	-0.106888	0.0313259	0.000803602	120	SH3RF2	5	145356185	37		0.264584	2.7966	2.73936
cg00415763	0.0813074	0.0238274	0.000810494	120		16	66984264	37		0.264723	1.08851	1.1586
cg01006474	0.0629791	0.0184737	0.000809481	120		16	86123325	37		0.264723	2.41031	2.4537
cg04456531	0.0706874	0.0207265	0.000809956	120		16	18066832	37		0.264723	1.3242	1.39987
cg05468458	-0.0536922	0.0157613	0.000810437	120		5	171059363	37		0.264723	1.47038	1.453
cg08146248	0.0872003	0.0255657	0.000805622	120	ZFAND4;ZFAND4;ZFAND4;ZFAND4;ZFAND4	10	46145665	37		0.264723	1.74687	1.80784
cg09150212	0.0626803	0.0183663	0.000806986	120	MIR711;COL7A1	3	48617083	37		0.264723	3.03302	3.08659
cg09392819	-0.0761636	0.0223486	0.000809324	120	SELI;GPR113	2	26568944	37	2:26568278-26570162	0.264723	-2.57284	-2.62476
cg11483930	0.0862282	0.0252657	0.000809293	120		8	129664688	37		0.264723	3.11799	3.2035
cg12630339	0.0679416	0.0199254	0.000805296	120	CACNB2;CACNB2;CACNB2;CACNB2;CACNB2;CACNB2	10	18504262	37	10:18503683-18505402	0.264723	0.285305	0.308139
cg12688576	-0.0482121	0.0141492	0.000809629	120	RNF144B	6	18387407	37	6:18387270-18388088	0.264723	-1.83738	-1.85747
cg21318105	0.124608	0.0365001	0.000806173	120	ADCK2	7	140391283	37		0.264723	3.34406	3.40271
cg26655236	0.0958311	0.0280482	0.000804893	120		1	10245710	37		0.264723	2.40093	2.47022
cg26669717	-0.0413315	0.0121288	0.00080795	120	PRKAR1B;PRKAR1B;PRKAR1B;PRKAR1B;PRKAR1B;PRKAR1B	7	641028	37		0.264723	0.685358	0.646364
cg27428714	0.0532701	0.0156246	0.00081001	120	NR1H3;NR1H3;NR1H3;NR1H3;NR1H3	11	47289355	37		0.264723	1.44788	1.47049
cg01553231	-0.0799098	0.0234614	0.000815828	120		5	141072866	37	5:141071087-141073320	0.264786	1.55548	1.54026
cg05179292	-0.0544804	0.0159973	0.000816917	120	C1R	12	7244621	37	12:7244451-7246264	0.264786	1.27633	1.2273
cg05878289	-0.0486053	0.0142776	0.000816142	120	SORCS2	4	7298057	37	4:7297263-7298620	0.264786	0.673426	0.625756
cg05913008	-0.0782903	0.022969	0.000812548	120	ACSM6	10	96952501	37		0.264786	3.09125	3.05562
cg07978924	0.101479	0.0297232	0.000812567	120	SBK1;SBK1	16	28304175	37	16:28303903-28304207	0.264786	-4.22861	-4.12898
cg09890699	0.0546869	0.0160596	0.000814751	120	SSBP3;SSBP3;SSBP3	1	54821853	37		0.264786	-1.54005	-1.56194
cg15347156	0.196364	0.0575485	0.000813573	120	MMRN2	10	88702795	37		0.264786	5.1727	5.32397
cg17458017	0.0742015	0.0217435	0.00081573	120	MMD2;MMD2;MMD2;MMD2	7	4980468	37		0.264786	3.13063	3.19008
cg19140503	-0.0790891	0.0232192	0.000814326	120	DIP2C	10	379682	37	10:379413-379896	0.264786	-0.933818	-0.964419
cg20569791	0.0874303	0.0256661	0.000812668	120	PLGRKT	9	5364269	37		0.264786	1.05376	1.10438
cg21453595	0.074284	0.0217905	0.000816913	120		13	110533066	37		0.264786	3.33384	3.39707
cg22445942	0.0791562	0.0232165	0.000812197	120		21	34772308	37	21:34772172-34772316	0.264786	2.75701	2.8031
cg22986178	0.0690571	0.0202698	0.000813089	120	KLC2;RAB1B;KLC2;KLC2;KLC2	11	66034784	37	11:66034188-66035686	0.264786	-1.85918	-1.8583
cg26542302	0.0970157	0.0284586	0.000814193	120	RICTOR	5	39022543	37		0.264786	3.26408	3.32892
cg11813389	0.0687328	0.0201843	0.000818215	120		2	10143619	37		0.265062	2.24983	2.29028
cg08612539	-0.0581738	0.0170885	0.000818848	120	NCF4;NCF4;NCF4;NCF4	22	37257124	37	22:37256819-37257711	0.265123	-1.89903	-1.98095
cg00923729	-0.073068	0.0214643	0.000827488	120		15	70048761	37		0.265179	2.28051	2.26095
cg01334211	0.0600218	0.0176433	0.00082674	120	PTK2;PTK2;PTK2	8	141729014	37		0.265179	0.484598	0.543426
cg06256592	0.0576074	0.0169169	0.000826345	120	NUSAP1;NUSAP1;NUSAP1;NUSAP1;NUSAP1;NUSAP1	15	41634360	37		0.265179	2.7807	2.8134
cg07953307	0.0383759	0.0112683	0.000820239	120	LAT;LAT;LAT;LAT	16	29000920	37		0.265179	1.05028	1.0874
cg11143148	-0.0481483	0.0141505	0.000822003	120	TTC7B	14	91283255	37	14:91282085-91283503	0.265179	-0.225612	-0.234759
cg12967858	0.0713643	0.0209796	0.000825536	120		2	199336325	37		0.265179	-1.09299	-1.04834
cg13120954	0.0988855	0.0290211	0.00082572	120		6	153473676	37		0.265179	3.10814	3.17351
cg13478001	-0.0390029	0.011464	0.00082284	120	MUC5B	11	1254063	37		0.265179	0.332924	0.306605
cg14624451	0.0804323	0.0236526	0.000826918	120	LINC01529	19	36288795	37		0.265179	-1.29982	-1.26738
cg17438432	-0.132798	0.0390304	0.000822672	120	DUOX1;DUOX1;DUOXA1	15	45421749	37	15:45421340-45422704	0.265179	-2.39623	-2.51935
cg18715230	0.0596296	0.0175243	0.000823069	120		1	178594939	37		0.265179	0.89246	0.96732
cg18944640	-0.186269	0.0547764	0.000827295	120	ADARB2	10	1517083	37		0.265179	4.70961	4.56166
cg19869157	0.0878434	0.0257698	0.000824805	120	EIF4ENIF1;EIF4ENIF1;EIF4ENIF1;EIF4ENIF1;EIF4ENIF1	22	31850129	37		0.265179	2.9873	3.06199
cg19878076	-0.0917324	0.0269512	0.000819796	120	IGFBP4	17	38609634	37		0.265179	2.95061	2.89262
cg21072251	0.0757718	0.0222786	0.000826151	120		5	3870640	37		0.265179	1.70022	1.77598
cg21729614	-0.0494656	0.0145381	0.000821337	120		1	85745081	37		0.265179	1.44126	1.42703
cg24211976	-0.196824	0.0577898	0.000826513	120		15	60285744	37	15:60285588-60286437	0.265179	4.68148	4.5218
cg24511341	-0.0750152	0.0220458	0.000824328	120	CARS2	13	111358516	37	13:111357549-111359120	0.265179	-2.59894	-2.6448
cg25905215	0.0797777	0.0234313	0.000820467	120	NFKB1;NFKB1	4	103537858	37		0.265179	2.39299	2.44128
cg22838768	0.0725372	0.0212903	0.000827998	120	RHOU;RHOU	1	228881045	37		0.2652	1.69717	1.76842
cg02980023	-0.0276822	0.00814146	0.000831087	120	STAB1	3	52558373	37		0.265546	-0.0392905	-0.0597191
cg03624510	-0.0556277	0.016359	0.000831291	120	KCTD6	3	58477345	37	3:58477220-58477946	0.265546	-1.29859	-1.31805
cg05317415	0.0753407	0.0221323	0.000829547	120	CACNB2;CACNB2;CACNB2;CACNB2;CACNB2;CACNB2;CACNB2;CACNB2;CACNB2	10	18746120	37		0.265546	1.56253	1.61094
cg14044695	-0.0622577	0.0183126	0.000831308	120	LDLRAD4;LDLRAD4	18	13319036	37		0.265546	1.77603	1.73739
cg26345663	-0.125045	0.0367309	0.000830467	120	SLC1A3;SLC1A3;SLC1A3;SLC1A3	5	36652280	37		0.265546	3.38797	3.26631
cg00370612	-0.0432425	0.0127242	0.000834948	120		4	90359646	37	4:90359217-90360055	0.265714	0.110382	0.104589
cg02761480	0.130155	0.0382278	0.000832646	120	VAT1L	16	77822771	37		0.265714	-3.27782	-3.16818
cg03554754	0.0991492	0.0291353	0.000834962	120	IFI27L1;IFI27L1;IFI27L1	14	94563250	37		0.265714	2.71772	2.78819
cg05682233	0.0981509	0.0288378	0.000834557	120	LMO7;LMO7;LMO7	13	76366560	37		0.265714	2.49369	2.55258
cg05978803	0.101552	0.0298353	0.000832887	120		5	164628761	37		0.265714	3.35823	3.43976
cg11198968	-0.112307	0.032997	0.000834063	120	NRG3;NRG3;NRG3	10	83676596	37		0.265714	3.46923	3.38077
cg22709783	0.0833719	0.0245068	0.000834035	120		5	52721293	37		0.265714	1.14764	1.21099
cg17659212	-0.0675798	0.0198685	0.000835662	120		1	180542009	37		0.265795	2.45676	2.36338
cg00132255	0.114108	0.0335786	0.000836252	120		1	214152076	37		0.265841	-2.07389	-2.00049
cg08931107	0.182101	0.0535409	0.000838501	120	RIN1	11	66103604	37	11:66103587-66103710	0.266196	-2.9005	-2.79507
cg12653876	-0.104831	0.0308132	0.000838712	120	LGALS3;LGALS3	14	55598203	37		0.266196	3.13829	3.06881
cg23134565	0.0751614	0.0221131	0.000838134	120		11	133865314	37		0.266196	2.30377	2.34931
cg01955153	-0.0472717	0.013917	0.000840609	120		16	50769852	37	16:50769750-50769990	0.26639	-1.56198	-1.6197
cg08505335	0.0829548	0.0244096	0.000840641	120	MPP7	10	28342666	37		0.26639	2.34591	2.39262
cg09739869	0.0705926	0.0207839	0.000840665	120	LINC01353;LINC01353	1	203256112	37	1:203255719-203257012	0.26639	-2.46977	-2.42832
cg06408211	0.0586427	0.0172536	0.000842555	120	RAP1GAP2;RAP1GAP2	17	2909128	37		0.266847	2.92308	2.94814
cg01777812	-0.0493031	0.0145169	0.000845433	120		4	90117697	37		0.267127	1.7038	1.69834
cg02683070	0.0856076	0.0251836	0.000844672	120	DHX58	17	40259264	37		0.267127	2.32702	2.39615
cg04016593	-0.0706404	0.0208005	0.000845545	120		4	88162776	37		0.267127	2.23723	2.21153
cg09300667	0.0507689	0.0149492	0.000846134	120	REXO1	19	1835070	37		0.267127	2.13006	2.18521
cg13786316	-0.0850298	0.0250042	0.000845864	120	SEMA6A;SEMA6A	5	115828711	37		0.267127	2.8698	2.80231
cg23097277	0.0713942	0.0209963	0.00084547	120	PPFIBP1;PPFIBP1	12	27676539	37	12:27676059-27677790	0.267127	-3.81598	-3.74525
cg24982482	-0.0614389	0.0180782	0.000847377	120	CD9	12	6332834	37		0.267378	2.45326	2.4114
cg13810766	0.0638263	0.0188044	0.000848018	120	PRKAG2	7	151542452	37		0.267438	2.18877	2.24219
cg15254287	0.0660818	0.0194439	0.000849551	120		17	76986702	37		0.267767	2.70622	2.75696
cg16908949	0.0530155	0.0156231	0.000850862	120	ADCY8	8	131864874	37		0.267767	1.54032	1.58155
cg23913904	-0.0812508	0.02395	0.000850539	120	SHANK2	11	70590130	37		0.267767	2.50206	2.4427
cg26969515	0.184048	0.0542381	0.000849996	120	LINC01322	3	164924475	37	3:164924289-164925238	0.267767	2.99513	3.08563
cg00743664	-0.112075	0.0329995	0.000852271	120		7	140306903	37		0.267786	3.71523	3.6517
cg14620660	0.201351	0.0592496	0.000852241	120		5	4101491	37		0.267786	2.99779	3.17958
cg26921458	0.0540302	0.0159216	0.000852032	120	SEPT9;SEPT9;SEPT9;SEPT9;SEPT9;SEPT9;SEPT9	17	75470859	37		0.267786	1.24469	1.29687
cg11979294	-0.0925122	0.0272554	0.00085281	120	LDB1	10	103880575	37		0.267814	-2.81926	-2.87355
cg01211727	0.127543	0.0375494	0.000853853	120		2	20725762	37		0.267906	2.71812	2.83839
cg11881635	0.0557263	0.016418	0.000854454	120		3	153599173	37		0.267906	2.04481	2.10342
cg22027897	-0.154689	0.0455966	0.000854361	120	MARCH10	17	60885856	37	17:60885465-60885883	0.267906	-5.02461	-5.14202
cg01209199	-0.0598915	0.0176533	0.00085558	120	CRIP3	6	43274833	37		0.267908	2.12258	2.07648
cg10539191	0.0997741	0.0293767	0.000855812	120	PPM1L	3	160554194	37		0.267908	3.1994	3.35351
cg25163837	-0.0504448	0.0148759	0.000855307	120		6	138225759	37	6:138225699-138225965	0.267908	-1.64519	-1.69459
cg03975156	0.0687903	0.0202885	0.000856635	120	OR10A3	11	7961516	37		0.268025	2.58043	2.63259
cg03872783	-0.0905115	0.0266437	0.000857623	120	MIR155HG	21	26934885	37	21:26933865-26934973	0.26812	-3.59902	-3.67709
cg03941722	-0.0675856	0.0199216	0.000859086	120		16	85259112	37		0.26812	2.5663	2.53813
cg09779794	0.0521249	0.0153687	0.000860295	120		19	30116396	37		0.26812	1.42268	1.47008
cg13915843	0.0886771	0.0261265	0.000858216	120	LRRC37B2	17	28907176	37		0.26812	2.18782	2.22639
cg15473993	0.0541525	0.0159749	0.000860543	120	NRXN3;NRXN3	14	79062332	37		0.26812	1.44796	1.48393
cg18446744	-0.0831343	0.0245282	0.00086034	120		6	100680152	37		0.26812	1.06399	1.02701
cg25181699	0.0529475	0.0156138	0.000859898	120	IFITM5	11	300688	37		0.26812	0.377112	0.433657
cg27425413	0.0644653	0.0189832	0.000858495	120		6	4974439	37		0.26812	2.62389	2.66263
cg00163171	0.0929179	0.0274135	0.000867752	120		12	31963379	37		0.268259	2.0347	2.08111
cg00481080	-0.0510028	0.0150477	0.000864923	120	RHEB	7	151166870	37		0.268259	1.86957	1.84559
cg02586306	0.0675995	0.0199525	0.000867566	120	STARD13	13	34216831	37		0.268259	2.46556	2.52151
cg03182214	-0.105332	0.0310502	0.000862856	120	GMDS;GMDS	6	2157851	37		0.268259	-1.73934	-1.89003
cg04912338	0.0747844	0.0220701	0.000863871	120	MYO18B	22	26299446	37		0.268259	-2.27323	-2.2201
cg06735481	0.201693	0.0595176	0.000863576	120	INSL6	9	5185752	37		0.268259	4.58212	4.68539
cg10021238	0.149605	0.0440911	0.00086754	120	MIR367;LARP7;LARP7	4	113569128	37		0.268259	3.79814	3.95384
cg10167318	-0.0613774	0.0181072	0.000863171	120		15	70115869	37		0.268259	1.22932	1.19895
cg11406050	0.0868213	0.0255822	0.000861477	120		17	34998759	37	17:34998609-34999036	0.268259	-3.78546	-3.72278
cg18373668	0.132719	0.0391276	0.000867526	120	GABARAPL2	16	75609060	37		0.268259	3.07675	3.16316
cg18689691	0.0591542	0.0174394	0.000864791	120	POFUT2;POFUT2;POFUT2	21	46703750	37	21:46703684-46703989	0.268259	2.78061	2.80215
cg20905902	-0.102683	0.0303068	0.000865751	120	C20orf27;C20orf27	20	3748417	37	20:3748271-3749615	0.268259	-3.30817	-3.42269
cg23378923	0.0747897	0.0220758	0.000866499	120		8	80455644	37		0.268259	0.270949	0.331585
cg25319614	-0.0448581	0.0132436	0.000865723	120		8	126522459	37		0.268259	0.915305	0.91285
cg27280535	-0.0663374	0.0195833	0.000866116	120	MFHAS1	8	8746679	37		0.268259	1.89801	1.8894
cg02733105	-0.0431547	0.0127357	0.000869781	120	SMARCAL1;SMARCAL1	2	217291598	37		0.268329	1.49917	1.46412
cg11421365	-0.113526	0.0334998	0.000869634	120	LOC100507557;LOC100507557;LOC100507557	6	146186357	37		0.268329	2.16228	2.15182
cg17132554	0.059527	0.0175456	0.000868525	120	UNC5B;UNC5B	10	73061004	37		0.268329	2.43381	2.48124
cg27410534	0.0389566	0.0114848	0.000869604	120	ATP9B;ATP9B	18	77106426	37		0.268329	1.29843	1.32054
cg09889228	0.0650179	0.019195	0.000870461	120		16	48530097	37		0.2684	0.742704	0.778924
cg09767346	-0.281222	0.0829686	0.000873092	120	GORAB;GORAB;GORAB	1	170501363	37	1:170500679-170501944	0.26875	-5.05613	-5.34378
cg10687962	-0.060847	0.0179376	0.000873403	120	FLI1;FLI1;FLI1;FLI1	11	128603403	37		0.26875	2.15685	2.11587
cg15689796	0.0603591	0.017832	0.000872567	120	RIN3	14	93116574	37	14:93116202-93116715	0.26875	-1.43017	-1.42828
cg21608901	0.0660701	0.0195159	0.000873373	120		17	75851997	37		0.26875	1.87416	1.90611
cg13976753	-0.0867081	0.0255565	0.00087414	120	GRHL3;GRHL3;GRHL3	1	24681532	37		0.268837	3.51514	3.43486
cg01094351	0.242317	0.0715121	0.000876723	120		4	153179467	37		0.268993	4.71056	4.96161
cg07308929	0.0496093	0.0146366	0.000876528	120	GGACT	13	101232502	37		0.268993	2.374	2.39876
cg08259261	0.114304	0.0337593	0.000875689	120	FAM13A	4	89978400	37		0.268993	-2.99747	-2.99558
cg08579397	-0.097276	0.0286832	0.000877175	120	PSKH1	16	67958433	37		0.268993	3.61645	3.50625
cg22053042	0.155366	0.0458514	0.000877714	120	PRR12	19	50119262	37		0.268993	5.58671	5.66864
cg22523050	-0.0464468	0.0137186	0.000876717	120	CREB3L2	7	137564212	37	7:137564083-137564298	0.268993	-0.272955	-0.335004
cg22906524	-0.0414085	0.01222	0.000877811	120	ARVCF	22	19960525	37		0.268993	0.894801	0.873309
cg04403584	0.0590274	0.0174183	0.000879681	120	LOC646522	11	133681576	37		0.269012	1.95751	2.01489
cg13828275	0.0891085	0.0263268	0.000878735	120	ITCH;ITCH;ITCH	20	32972747	37		0.269012	1.16632	1.24706
cg14509497	0.133864	0.0395035	0.000879558	120	ANKRD44	2	197957270	37		0.269012	3.72311	3.82854
cg16183924	0.0991271	0.0292821	0.000879336	120	MAFF;MAFF;MAFF	22	38596462	37		0.269012	2.32866	2.42275
cg05958778	-0.0829898	0.0244844	0.000880286	120	PLEKHG1	6	151090919	37		0.269059	3.36635	3.29265
cg25573386	-0.0577065	0.0170428	0.000881213	120	CAPZA3;PLCZ1	12	18890579	37		0.269204	1.46539	1.45222
cg26042814	-0.0671249	0.0198468	0.000881805	120	RNF121;RNF121;RNF121;RNF121	11	71688876	37	11:71688671-71689505	0.269247	1.75757	1.68969
cg10769645	0.0730324	0.0215618	0.000882719	120		1	117251376	37		0.269388	2.96232	3.02207
cg14678430	0.0723072	0.0213742	0.000885996	120	FLNC;FLNC	7	128494150	37		0.270249	2.45616	2.51847
cg11288278	-0.0860177	0.0254132	0.000887727	120	RYR1;RYR1	19	38924185	37	19:38924089-38924480	0.270639	-3.4516	-3.52541
cg01268127	-0.15689	0.0463591	0.000889005	120	EEF1E1-BLOC1S5;BLOC1S5;BLOC1S5;BLOC1S5;BLOC1S5-TXNDC5	6	8027337	37		0.27071	4.18639	4.00718
cg01953399	-0.078834	0.0233041	0.000889319	120	USP12	13	27706214	37		0.27071	2.62997	2.60005
cg16422500	0.114364	0.0338045	0.000889327	120		10	6332758	37		0.27071	2.98217	3.0547
cg16143997	-0.0613252	0.018135	0.000890038	120		3	136766602	37		0.270788	2.29121	2.25864
cg01860943	0.0604341	0.0178846	0.000891905	120		8	134783725	37		0.271079	1.669	1.77218
cg06657640	0.059185	0.0175038	0.000891612	120		3	190865996	37		0.271079	1.05362	1.08418
cg04985016	0.0674129	0.0199469	0.000894672	120	TRIP12;TRIP12;TRIP12	2	230758152	37		0.271532	1.58776	1.67716
cg06411182	-0.147726	0.0436503	0.000894765	120	GTDC1;GTDC1;GTDC1;GTDC1;GTDC1;GTDC1;GTDC1;GTDC1	2	144969115	37		0.271532	3.73988	3.64347
cg22708233	-0.0612932	0.0181439	0.000894196	120	ARFGAP2	11	47198576	37	11:47197296-47199789	0.271532	-1.29924	-1.33274
cg12668472	0.0649347	0.01922	0.00089739	120		17	63327954	37		0.271964	1.42963	1.49114
cg20872940	-0.0694546	0.0205613	0.000897671	120	PDE8B;PDE8B;PDE8B;PDE8B;PDE8B	5	76663728	37		0.271964	2.08903	2.06082
cg21447550	0.0805495	0.0238282	0.00089773	120	SUSD4;SUSD4	1	223538623	37		0.271964	-3.72499	-3.6622
cg24741888	-0.0696276	0.0206115	0.000898015	120		4	144172845	37		0.271964	2.4733	2.42062
cg00733375	-0.0321547	0.00952105	0.000899156	120		1	232316035	37		0.272171	0.304714	0.291211
cg18868982	0.0990874	0.0293108	0.000899885	120	UBE2O	17	74431222	37		0.272253	2.96376	3.05513
cg08390877	-0.0838927	0.0248277	0.000900754	120		2	119615998	37		0.272377	-2.50379	-2.59205
cg26465113	0.0505512	0.0149764	0.000901212	120	TP73;TP73;TP73;TP73;TP73;TP73;TP73;TP73;TP73;TP73;TP73;TP73;TP73	1	3631545	37		0.272377	1.84455	1.86138
cg18810022	-0.0825838	0.0244541	0.000901794	120		2	134989811	37		0.272415	2.66408	2.55707
cg27505312	-0.0442376	0.0131062	0.000902363	120	TNS1;TNS1;TNS1	2	218784979	37		0.272449	1.39172	1.39911
cg00113663	0.0506265	0.0149936	0.000904081	120		5	82243	37		0.272829	1.53148	1.57735
cg00122166	0.0393817	0.0116625	0.000905489	120		19	42571498	37		0.272839	1.58259	1.61
cg17755657	0.0657513	0.0194448	0.000905185	120	POLR3E;POLR3E;POLR3E;POLR3E;POLR3E;POLR3E	16	22328208	37		0.272839	2.81076	2.86746
cg19708697	0.0707891	0.0209715	0.000904699	120		17	48297527	37		0.272839	3.23764	3.32368
cg02309242	-0.0653861	0.0193581	0.000908667	120	NCEH1;NCEH1;NCEH1;NCEH1	3	172364605	37		0.273458	3.35676	3.29193
cg13826564	-0.217964	0.0645172	0.000908924	120	LTBP3;LTBP3;LTBP3	11	65306731	37	11:65306684-65306788	0.273458	5.59898	5.47157
cg16581631	-0.0729492	0.0216212	0.000908917	120		8	83170486	37		0.273458	2.33482	2.3003
cg08837626	0.0831881	0.0246612	0.000909437	120		7	36011406	37		0.273474	0.449969	0.479397
cg05009148	0.0802929	0.0237638	0.00091028	120	ITGB2;ITGB2;ITGB2;ITGB2;ITGB2;ITGB2	21	46314874	37		0.273488	3.06969	3.11614
cg07998951	-0.0616937	0.0182905	0.00091086	120	ACTR3B;ACTR3B	7	152456579	37	7:152456224-152458082	0.273488	-0.0427232	-0.0762234
cg11658190	0.14846	0.0439727	0.000910524	120	ACOT12;RNU5E-1;RNU5D-1	5	80640798	37		0.273488	3.24821	3.35803
cg01783394	-0.0589104	0.017469	0.0009134	120		5	50262941	37		0.273768	-1.63095	-1.66849
cg04242070	-0.0577258	0.017121	0.000913969	120		5	1749101	37		0.273768	2.1359	2.07994
cg04738447	0.132604	0.039244	0.000914092	120	WDR90	16	708575	37		0.273768	4.27321	4.3818
cg08736185	0.0673731	0.019975	0.000912829	120	PPIL2;PPIL2;PPIL2	22	22032274	37		0.273768	1.9767	2.07284
cg20895785	-0.121281	0.0359238	0.000913929	120	STEAP2;STEAP2	7	89840850	37		0.273768	-3.43417	-3.53071
cg03497802	0.0596221	0.0176451	0.000915299	120		11	8215024	37		0.27394	2.54789	2.58923
cg11260547	0.0602927	0.0178706	0.000916509	120	PHRF1;PHRF1;PHRF1;PHRF1	11	607690	37		0.27394	2.47151	2.50934
cg12077589	-0.0733109	0.0217268	0.000915637	120		16	77009066	37		0.27394	1.99886	1.934
cg25978218	-0.0782858	0.0232208	0.000916242	120	EFHD2	1	15738732	37	1:15738099-15738910	0.27394	-1.58797	-1.60602
cg24428016	0.0860673	0.0255256	0.000918899	120	CCR3;CCR3;CCR3;CCR3	3	46282952	37		0.274516	2.28109	2.34719
cg05695429	0.168058	0.0497896	0.000920762	120	INPP5D;INPP5D	2	233925923	37	2:233925718-233928619	0.274935	-5.62355	-5.45823
cg01366086	0.219534	0.0650687	0.000924517	120	USP47;USP47	11	11962914	37		0.275193	3.4022	3.56533
cg04367719	0.0764225	0.0226433	0.000922779	120	SLC25A51;SLC25A51;SLC25A51;SLC25A51	9	37904324	37	9:37903965-37905317	0.275193	-3.16497	-3.07182
cg05667158	-0.127793	0.0379255	0.00092227	120	CCND2	12	4381890	37		0.275193	-3.83397	-3.97598
cg08363518	0.0597709	0.0177378	0.000924865	120		19	42905128	37		0.275193	1.45691	1.5122
cg09418511	0.0695551	0.0206294	0.000924701	120	KCNK18	10	118956845	37		0.275193	2.59237	2.64269
[truncated: 43,546 more rows]

## Sheet: S4
Supplementary Table S4. Differentially Methylated Regions for factor time in longitudinal analysis.
chromosome	dmr.start	dmr.end	dmr.n	dmr.z	dmr.p.adjust	UCSC_RefGene_Name
1	153599487	153600156	14	8.24643	9.91683e-11	S100A13
19	47287964	47288263	6	-5.3868	0.0435849	SLC1A5
16	3725478	3726052	3	5.80061	0.00401509	TRAP1
2	3325158	3325598	2	5.68292	0.00804653	TSSC1

## Sheet: S5
Supplementary Table S5. Results of Gene Ontology Overrepresentation Analysis (q<0.05) for AUCi-associated DMPs.
	ID	Description	GeneRatio	BgRatio	RichFactor	FoldEnrichment	zScore	pvalue	p.adjust	qvalue	geneID	Count
Cellular Components	GO:0005635	nuclear envelope	32/542	498/19960	0.064257	2.36637	5.15887	6.7654e-06	0.00378186	0.00317618	NUP155/CENPV/MNS1/KPNA4/ITPR3/NUCB2/PARP6/ENO1/SMAD3/EPC1/MATR3/CSE1L/TMEM120A/APP/AEN/ZC3HC1/WTAP/XPO4/BRIP1/NUP133/MAD1L1/TMX4/SCRN1/PCYT1A/IL15RA/CPNE1/NUP98/IFI27/CEP128/KCNH1/DST/ENY2	32
	GO:0150034	distal axon	21/542	281/19960	0.0747331	2.75216	4.94189	3.02671e-05	0.0078707	0.00661017	ROR1/NEFL/SHANK2/KCNC2/PCDH9/SNAP25/CNR1/MICAL1/SRC/APP/NIN/CDK5/AUTS2/TPBG/FSCN1/SLC8A2/SNCA/APBB2/GDPD5/SLC18A3/ALS2	21
	GO:0031965	nuclear membrane	22/542	312/19960	0.0705128	2.59675	4.7492	4.75963e-05	0.0078707	0.00661017	NUP155/CENPV/KPNA4/ITPR3/ENO1/SMAD3/EPC1/MATR3/TMEM120A/AEN/ZC3HC1/WTAP/BRIP1/NUP133/TMX4/SCRN1/IL15RA/CPNE1/NUP98/IFI27/CEP128/KCNH1	22
	GO:0030426	growth cone	15/542	168/19960	0.0892857	3.28809	4.97564	5.63199e-05	0.0078707	0.00661017	NEFL/SHANK2/PCDH9/SNAP25/CNR1/SRC/APP/NIN/CDK5/AUTS2/FSCN1/SNCA/APBB2/GDPD5/ALS2	15
	GO:0030427	site of polarized growth	15/542	173/19960	0.0867052	3.19306	4.84004	7.87487e-05	0.00880411	0.00739409	NEFL/SHANK2/PCDH9/SNAP25/CNR1/SRC/APP/NIN/CDK5/AUTS2/FSCN1/SNCA/APBB2/GDPD5/ALS2	15
	GO:0030122	AP-2 adaptor complex	4/542	11/19960	0.363636	13.3915	6.86793	0.000152432	0.0121728	0.0102232	AP2A1/SGIP1/BTBD8/SLC18A3	4
	GO:0030128	clathrin coat of endocytic vesicle	4/542	11/19960	0.363636	13.3915	6.86793	0.000152432	0.0121728	0.0102232	AP2A1/SGIP1/BTBD8/SLC18A3	4
	GO:0016607	nuclear speck	25/542	416/19960	0.0600962	2.21314	4.17749	0.00019469	0.013604	0.0114252	HEATR5B/HDAC4/HIPK1/SFMBT2/SRPK1/CNOT7/POLR2D/NRDE2/PRKAA1/PATL1/CWC22/SMNDC1/DDX46/SOX2/WAC/DGKZ/FAM76A/WTAP/ASCC2/CRY2/STK17A/PPIE/HSPB6/SRP54/CRNKL1	25
	GO:0044615	nuclear pore nuclear basket	4/542	13/19960	0.307692	11.3313	6.22519	0.00031627	0.0196439	0.0164978	ZC3HC1/MAD1L1/NUP98/ENY2	4
	GO:0030136	clathrin-coated vesicle	16/542	220/19960	0.0727273	2.6783	4.18189	0.000354335	0.0197662	0.0166005	HEATR5B/ATP6V0C/LRP2/RNF216/MYO1E/AP2A1/SGIP1/ATP6V1B2/SYT2/VPS33A/BTBD8/ATP6V0E2/NECAP2/RAB27A/SYT11/SLC18A3	16
	GO:0043197	dendritic spine	14/542	180/19960	0.0777778	2.86429	4.19762	0.000416901	0.0197662	0.0166005	SHANK2/CLCN2/ITPKA/ABR/GIPC1/APP/USP8/SLC8A2/BAIAP2/GRID2/SHISA6/KCND3/SYT11/ALS2	14
	GO:0044309	neuron spine	14/542	182/19960	0.0769231	2.83281	4.14982	0.000466013	0.0197662	0.0166005	SHANK2/CLCN2/ITPKA/ABR/GIPC1/APP/USP8/SLC8A2/BAIAP2/GRID2/SHISA6/KCND3/SYT11/ALS2	14
	GO:0001725	stress fiber	9/542	85/19960	0.105882	3.89928	4.47521	0.000495038	0.0197662	0.0166005	ROR1/LIMA1/PDLIM5/PXN/FSCN1/SH2B2/ASB2/PRICKLE4/DST	9
	GO:0097517	contractile actin filament bundle	9/542	85/19960	0.105882	3.89928	4.47521	0.000495038	0.0197662	0.0166005	ROR1/LIMA1/PDLIM5/PXN/FSCN1/SH2B2/ASB2/PRICKLE4/DST	9
	GO:0009925	basal plasma membrane	19/542	298/19960	0.0637584	2.348	3.91698	0.000544627	0.0202964	0.0170459	CLCN2/SLC16A5/KCNC2/ABCC3/TSHR/LIN7C/SLC4A9/AP2A1/AQP8/SLCO4C1/DSP/STXBP3/RHCG/SLC8A2/DTNB/ATP2B4/FXYD5/DST/SLC4A2	19
[truncated: 16 more rows]

## Sheet: S6
Supplementary Table S6. Results of Gene Ontology Overrepresentation Analysis (q<0.05) for time-associated DMPs.
[truncated: 97 more rows]

[truncated: 1 more sheets: S7]
